# Supplementary material for: Isolating climatic, tectonic, and lithologic controls on mountain landscape evolution
Source: Sci Adv. 2023 Jan 20;9(3):eadd8915. doi: 10.1126/sciadv.add8915 (PMC9858509; doi:10.1126/sciadv.add8915)
Supplement: Supplementary file 2 — Data S1 [file sciadv.add8915_data_s1.zip]

Archive with 1 entries (1 files):
- add8915_Data_S1.xlsx
