# Supplementary material for: Isolating climatic, tectonic, and lithologic controls on mountain landscape evolution
Source: Sci Adv. 2023 Jan 20;9(3):eadd8915. doi: 10.1126/sciadv.add8915 (PMC9858509; doi:10.1126/sciadv.add8915)
Supplement: Supplementary file 2 — Data S1 [file sciadv.add8915_data_s1.zip › add8915_Data_S1.xlsx]

## Sheet: Large Basin Stats
River Mouth	Latitude (WGS 1984)	Longitude (WGS 1984)	Drainage Area (km²)	Tributary Outlet Elevation (m)	Mean Rainfall (m/yr)	Minimum Rainfall (m/yr)	Maximum Rainfall (m/yr)	Std. Deviation Rainfall (m/yr)	Optimized θref (χ-z): Min. Area = 1km² 'robustcov'	Optimized θref (χ-z): Min. Area = 5km²	Optimized θref (χQ-z): Min. Area = 1km²	Optimized θref (χQ-z): Min. Area = 5km²
1	-7.168	-77.267	123.591	878	3.51207	2.121	4.007	0.302056	0.497778	0.547454	0.493444	0.547621
2	-7.197	-77.256	530.709	917	1.60936	0.281	4.003	1.24891	0.297256	0.307914	0.474707	0.528766
3	-7.222	-77.233	232.841	829	2.56609	0.374	3.793	0.85102	0.314483	0.350539	0.476786	0.517357
4	-7.311	-77.143	1098.98	557	1.52756	0.253	3.686	1.01587	0.310443	0.279799	0.449814	0.42055
5	-7.388	-77.128	435.269	718	2.39974	0.366	3.75	0.911552	0.434565	0.466769	0.520737	0.508753
6	-7.413	-77.055	612.672	631	1.6363	0.255	3.75	1.17487	0.409666	0.419542	0.485106	0.529352
7	-7.554	-77.099	242.365	794	2.97436	1.102	3.845	0.696756	0.382471	0.411542	0.458126	0.451641
8	-7.564	-77.082	1642.25	764	1.5728	0.247	4.185	1.09341	0.303812	0.241385	0.388907	0.499985
9	-7.557	-76.873	275.195	529	3.17526	2.478	3.942	0.395946	0.318942	0.366418	0.261347	0.329146
10	-7.683	-76.801	101.003	487	3.0487	2.335	3.488	0.341721	0.270866	0.496291	0.487187	0.479824
11	-7.772	-76.784	248.34	418	3.32444	2.325	4.802	0.665901	0.435297	0.474189	0.394369	0.423046
12	-7.877	-76.738	621.833	427	4.04541	0.98	6.409	1.20519	0.26434	0.235223	0.339988	0.351075
13	-8.055	-76.781	343.67	645	2.98137	1.825	4.674	0.477604	0.343731	0.473925	0.276066	0.3906
14	-8.089	-76.778	1626.27	602	1.39944	0.186	4.674	1.09408	0.372235	0.381192	0.427777	0.266684
15	-8.166	-76.72	146.362	805	3.06907	1.513	3.695	0.523635	0.192949	0.172323	0.219071	0.214102
16	-8.306	-76.676	1082.71	799	1.25301	0.21	3.425	0.848195	0.290275	0.30769	0.395604	0.51121
17	-8.369	-76.624	117.99	999	2.38391	0.907	3.966	0.895214	0.400909	0.327053	0.440954	0.450183
18	-8.534	-76.499	1987.2	672	1.24253	0.157	4.119	0.848011	0.450357	0.491642	0.407945	0.491241
19	-8.646	-76.446	199.388	887	1.60868	0.511	3.491	0.790704	0.15932	0.116566	0.0854267	0.0842865
20	-8.716	-76.369	1079.43	660	1.80445	0.172	4.319	1.07265	0.423139	0.484046	0.480105	0.538956
21	-9	-76.297	521.66	679	3.59464	2.553	4.996	0.691303	0.500068	0.552223	0.472675	0.552405
22	-9.2	-76.275	701.672	776	3.1271	0.303	4.996	1.47708	0.425957	0.484474	0.545097	0.569953
23	-9.216	-76.277	1265.25	769	2.10649	0.128	5.119	1.56121	0.364261	0.410562	0.435408	0.458254
24	-9.293	-76.073	367.027	680	3.49308	0.664	4.965	1.12502	0.0770364	0.065951	0.170663	0.504274
25	-9.496	-75.967	1164.43	759	1.10899	0.088	3.632	1.10025	0.249951	0.484633	0.411662	0.484134
26	-9.517	-75.944	421.493	780	1.66156	0.413	3.202	0.708436	0.3598	0.498585	0.378807	0.392239
27	-9.827	-75.828	6906.38	1300	0.636008	0.194	1.756	0.276125	0.467413	0.506554	0.488312	0.534769
28	-10.021	-75.65	852.057	852	1.10821	0.24	3.379	0.796438	0.328718	0.327264	0.435465	0.481393
29	-10.039	-75.657	1586.91	893	1.11525	0.227	3.58	0.800155	0.363247	0.373785	0.448977	0.420061
30	-10.406	-75.561	635.887	1678	1.27946	0.246	4.098	0.909554	0.252165	0.256628	0.374021	0.419199
31	-10.76	-75.39	2417.39	961	0.974014	0.138	3.735	0.864909	0.344482	0.364465	0.451608	0.471507
32	-11.05	-75.413	1271.48	1029	0.666999	0.107	3.224	0.783973	0.369329	0.451167	0.477221	0.508568
33	-11.061	-75.415	281.573	1076	1.2099	0.107	3.419	1.06492	0.245862	0.461479	0.353562	0.483156
34	-11.221	-75.339	177.787	999	0.941407	0.079	2.92	0.874876	0.159196	0.147388	0.297438	0.45813
35	-11.309	-75.313	312.264	1164	0.828184	0.079	3.184	0.940803	0.247253	0.24128	0.39057	0.450229
36	-11.427	-75.257	494.785	1547	0.458048	0.131	2.614	0.478637	0.279687	0.287794	0.231246	0.202842
37	-11.533	-75.109	151.041	2244	0.42579	0.245	1.835	0.178386	0.321402	0.505295	0.43109	0.472747
38	-11.459	-75.158	164.255	1782	0.98	0.245	2.738	0.814525	0.313167	0.521501	0.489154	0.510828
39	-11.381	-75.241	246.045	1395	2.10424	0.431	3.248	0.953013	0.231234	0.293801	0.27041	0.501644
40	-11.184	-75.327	143.282	957	2.77923	0.707	3.835	0.780156	0.285894	0.400896	0.292184	0.468534
41	-11.009	-75.232	268.402	1057	1.68227	0.39	3.269	0.936594	0.308112	0.25893	0.359615	0.523836
42	-11.054	-75.004	232.219	1097	1.64172	0.39	4.142	1.16344	0.466059	0.235412	0.156559	0.242434
43	-11.162	-74.933	136.704	1263	1.76625	0.324	4.082	1.1759	0.282069	0.313184	0.176783	0.499535
44	-11.183	-74.892	286.078	1173	1.0644	0.266	4.082	1.07259	0.0980431	0.499915	0.255877	0.449722
45	-11.324	-74.755	170.06	1044	1.89586	0.271	3.892	1.29033	0.187849	0.239437	0.459928	0.167822
46	-11.369	-74.738	471.533	1010	1.06672	0.191	3.697	1.08792	0.211215	0.243637	0.298042	0.258804
47	-11.672	-74.438	279.932	1206	1.19398	0.241	2.922	0.911143	0.168661	0.282451	0.235292	0.17079
48	-11.682	-74.431	312.911	1186	1.40859	0.3	3.453	0.98345	0.276207	0.317623	0.228934	0.210222
49	-11.752	-74.321	226.079	1070	2.16743	0.465	3.582	1.08077	0.298238	0.307786	0.290931	0.50061
50	-11.852	-74.244	223.51	809	2.3716	0.809	4.076	0.885689	0.481919	0.546482	0.492101	0.647033
51	-11.876	-74.213	249.897	775	3.19237	1.613	5.343	0.883864	0.340791	0.459893	0.361297	0.400015
52	-12.103	-74.424	393.923	919	0.666382	0.181	2.218	0.447706	0.335373	0.377336	0.299777	0.268968
53	-12.173	-74.36	291.019	891	0.657616	0.23	1.684	0.389372	0.29742	0.423195	0.221843	0.347086
54	-12.314	-74.204	543.455	664	1.18413	0.142	3.442	0.900227	0.294575	0.231135	0.341239	0.351121
55	-12.429	-73.992	460.657	710	1.09687	0.142	3.934	1.18354	0.189364	0.173919	0.261242	0.170918
56	-12.472	-73.926	276.801	655	1.35679	0.199	3.934	1.29472	0.160139	0.395699	0.492609	0.378135
57	-12.57	-73.835	775.603	615	0.838191	0.148	3.324	0.869556	0.254746	0.294717	0.414572	0.49777
58	-12.701	-73.764	245.288	818	1.02008	0.176	3.58	1.01846	0.198456	0.45744	0.206704	0.458502
59	-12.905	-73.641	276.387	1113	0.690572	0.176	3.131	0.698641	0.299884	0.439457	0.27473	0.311053
60	-12.936	-73.612	262.723	1252	0.747184	0.212	3.131	0.636153	0.372996	0.225274	0.254775	0.476726
61	-12.888	-71.587	101.568	1015	3.19496	1.589	3.713	0.372255	0.292244	0.372419	0.31016	0.362146
62	-12.96	-71.497	398.484	689	2.00077	0.373	3.745	0.904201	0.263133	0.198735	0.315974	0.263273
63	-13.027	-71.487	219.74	915	1.25265	0.249	3.184	0.729156	0.354304	0.364465	0.466765	0.500542
64	-13.115	-71.437	347.666	1068	0.747516	0.229	2.457	0.618318	0.44235	0.362888	0.526681	0.482952
65	-13.116	-71.427	270.163	1053	0.845282	0.225	2.325	0.683773	0.292172	0.305777	0.421981	0.41389
66	-13.011	-71.328	165.657	676	2.71299	0.553	5.038	1.10905	0.241517	0.115623	0.337003	0.159398
67	-13.064	-71.24	160.905	824	2.1786	0.346	4.957	1.21334	0.296037	0.307125	0.324034	0.369407
68	-13.092	-71.18	646.824	928	1.01937	0.177	4.709	1.13087	0.216701	0.267939	0.328473	0.300396
69	-13.126	-70.982	148.765	694	3.28426	0.902	6.355	1.92028	0.428725	0.352407	0.500034	0.483475
70	-13.131	-70.977	99.0945	692	4.5111	1.842	6.313	1.36769	0.392823	0.466959	0.440921	0.488277
71	-13.163	-70.888	361.424	757	2.99394	0.243	7.177	2.35394	0.477772	0.186084	0.424107	0.517676
72	-13.224	-70.704	1896.07	572	1.22148	0.157	6.894	1.56016	0.261119	0.27708	0.357016	0.375869
73	-13.309	-70.687	340.625	627	1.43901	0.313	6.074	1.48572	0.175641	0.225307	0.247334	0.4752
74	-13.321	-70.614	488.242	524	1.46647	0.21	6.076	1.62538	0.149284	0.196979	0.278835	0.271448
75	-13.34	-70.499	196.755	539	3.37082	0.499	5.86	1.73624	0.214849	0.0838568	0.339404	0.495728
76	-13.427	-70.326	3274.66	482	0.786006	0.157	6.769	1.17519	0.216688	0.277335	0.31797	0.302489
77	-13.56	-70.223	221.52	653	1.60936	0.295	5.771	1.69918	0.233489	0.239377	0.491344	0.419546
78	-13.566	-70.214	1239.98	639	0.767001	0.137	4.691	1.06185	0.261099	0.261051	0.342624	0.434158
79	-13.66	-69.944	368.232	813	0.765795	0.177	4.508	1.00444	0.483226	0.262442	0.508759	0.478672
80	-13.735	-69.83	735.052	801	0.570209	0.197	4.808	0.782931	0.325001	0.341454	0.328638	0.49308
81	-13.806	-69.757	152.163	868	0.738061	0.237	4.186	0.934876	0.232443	0.482478	0.274864	0.46851
82	-13.882	-69.666	1390.44	906	0.453694	0.114	3.076	0.535912	0.370665	0.433159	0.466277	0.484364
83	-13.914	-69.489	850.662	1013	0.807829	0.058	2.786	0.825023	0.390651	0.409732	0.480705	0.480588
84	-14.102	-69.265	1880.75	1364	0.586004	0.065	2.372	0.589358	0.352059	0.344438	0.39055	0.395355
85	-14.147	-69.066	586.13	986	1.22666	0.179	2.401	0.748575	0.393947	0.472621	0.382622	0.476409
86	-14.14	-69.032	387.809	966	1.42964	0.237	2.401	0.477347	0.519108	0.555969	0.486827	0.624911
87	-14.329	-68.566	128.45	708	1.30272	0.681	1.501	0.18376	0.450976	0.464484	0.433885	0.522155
88	-14.505	-68.679	253.567	862	1.5244	0.987	2.215	0.301105	0.468542	0.48352	0.393969	0.430572
89	-14.567	-68.7	1058.66	885	1.27859	0.116	3.067	0.899102	0.307794	0.30775	0.412838	0.499763
90	-14.679	-68.771	135.334	1056	2.54151	1.866	3.067	0.319367	0.473744	0.246755	0.466477	0.248599
91	-14.977	-68.524	318.328	971	2.42639	0.636	4.34	1.00449	0.315851	0.349001	0.367611	0.33664
92	-15.153	-68.476	1662.84	772	0.970668	0.154	4.093	0.892991	0.338558	0.289673	0.454631	0.518079
93	-15.305	-68.29	3221.93	608	0.85073	0.148	3.593	0.708438	0.497302	0.554863	0.496496	0.511609
94	-15.387	-68.291	385.691	739	1.59046	0.213	3.824	1.09684	0.359645	0.3371	0.419606	0.498336
95	-15.42	-68.197	176.915	650	3.0033	1.153	4.347	0.696575	0.341474	0.41186	0.489816	0.490306
96	-15.541	-67.952	1464.24	488	1.25468	0.132	4.614	1.37425	0.222897	0.189459	0.263306	0.47354
97	-15.576	-67.913	1713.96	472	2.04507	0.207	5.111	1.70842	0.0810312	0.215824	0.282248	0.341454
98	-15.585	-67.812	427.748	470	2.42671	1.652	3.722	0.456714	0.378065	0.483688	0.34152	0.498948
99	-15.781	-67.68	1448.98	540	2.54483	0.221	4.933	1.42487	0.0876614	0.0563358	0.256553	0.291043
100	-15.855	-67.574	1515.44	605	2.20671	0.225	4.6	1.0018	0.272674	0.292186	0.355288	0.4585
101	-16.301	-67.401	1895.01	907	1.27924	0.132	3.045	0.748517	0.33417	0.355085	0.470365	0.495627
102	-16.519	-67.357	5486.97	1034	0.53217	0.127	2.362	0.295361	0.445054	0.388904	0.464916	0.366084
103	-16.588	-67.322	629.009	1094	0.638331	0.127	2.585	0.647463	0.272351	0.303823	0.339241	0.439122
104	-16.66	-67.144	472.035	1414	1.30965	0.158	2.599	0.650182	0.324214	0.420861	0.52215	0.499898

## Sheet: Trunk-Tributary Pairs
River Mouth	Latitude (WGS 1984)	Longitude (WGS 1984)	Drainage Area (km²)	Tributary Outlet Elevation (m)	Tributary relief: Δz (m)	Tributary Δχ (θref = 0.3)	Trunk Δχ (θref = 0.3)	Tributary Avg. ksn (θref = 0.3)	Trunk Avg. ksn (θref = 0.3)	Tributary Δχ (θref = 0.5)	Trunk Δχ (θref = 0.5)	Tributary Avg. ksn (θref = 0.5)	Trunk Avg. ksn (θref = 0.5)	Tributary ΔχQ (θref = 0.5)	Trunk ΔχQ (θref = 0.5)	Tributary Avg. ksnQ (θref = 0.5)	Trunk Avg. ksnQ (θref = 0.5)	Mean Rainfall (m/yr)
1001	-7.11	-77.373	11.3175	1930	1035	54.6229	57.7404	18.9481	17.9251	2.70194	2.44538	383.058	423.248	1.51711	1.40254	682.218	737.947	3.20901
1002	-7.129	-77.35	13.437	1674	878	60.615	56.9284	14.4849	15.4229	2.79575	2.05292	314.048	427.683	1.55032	1.16011	566.336	756.823	3.43506
1003	-7.137	-77.337	6.4575	1575	508	35.7017	40.5876	14.229	12.5161	1.767	1.3017	287.493	390.26	0.906194	0.726004	560.586	699.721	3.81068
1004	-7.138	-77.332	5.7132	1528	414	31.4484	33.9396	13.1644	12.1982	1.59948	1.03713	258.835	399.179	0.810515	0.575038	510.787	719.953	3.93597
1005	-7.161	-77.316	8.5959	1270	663	37.1399	49.367	17.8514	13.43	1.71175	1.44617	387.322	458.453	0.917099	0.793561	722.932	835.474	3.48488
1006	-7.165	-77.309	7.9119	1213	677	38.856	49.3662	17.4233	13.7138	1.89463	1.42863	357.326	473.882	1.01434	0.781937	667.426	865.798	3.50892
1007	-7.168	-77.273	15.5286	909	913	65.2661	65.2426	13.9889	13.9939	3.05637	1.79259	298.72	509.32	1.58344	0.972221	576.593	939.087	3.66708
1008	-7.106	-77.398	8.6976	2311	634	32.6706	32.9191	19.4059	19.2593	1.50279	1.51296	421.883	419.046	0.868071	0.87388	730.355	725.5	3.06805
2001	-7.12	-77.642	12.2103	3552	189	48.1724	49.9306	3.9234	3.78526	2.2703	2.32069	83.249	81.4412	2.87388	2.98431	65.7648	63.3312	0.460324
2002	-7.117	-77.614	18.4608	3432	317	70.2417	70.4738	4.51299	4.49812	3.13044	2.97889	101.264	106.415	5.6788	3.93505	55.8217	80.5581	0.389274
2003	-7.129	-77.586	32.202	3215	525	67.5944	87.927	7.76691	5.97086	3.11013	3.47195	168.803	151.212	4.4441	4.67323	118.134	112.342	0.610902
2004	-7.117	-77.563	18.4347	3041	590	59.9241	70.4481	9.84578	8.37496	2.68754	2.25939	219.532	261.132	3.98884	3.22724	147.913	182.819	0.418545
2005	-7.117	-77.52	22.3092	2784	1004	105.001	123.674	9.56179	8.11811	4.70857	4.3447	213.228	231.086	7.07466	5.91664	141.915	169.691	0.510501
2006	-7.116	-77.507	16.9245	2759	614	60.3409	47.5934	10.1755	12.901	2.65289	1.1877	231.446	516.967	3.37646	1.71	181.847	359.065	0.724118
2007	-7.13	-77.491	23.5296	2507	978	73.7878	74.3192	13.2542	13.1595	3.16711	1.91193	308.799	511.524	4.01439	2.75823	243.624	354.575	0.706238
2009	-7.161	-77.425	14.877	1890	1330	58.2322	79.1003	22.8396	16.8141	2.67959	1.79824	496.345	739.612	1.80329	2.44506	737.541	543.953	2.49488
2010	-7.16	-77.42	33.6492	1848	1489	84.7846	86.2678	17.5621	17.2602	3.50316	1.98592	425.045	749.78	2.66064	2.71366	559.64	548.706	2.39802
2011	-7.177	-77.39	5.7006	1629	487	30.848	26.6069	15.7871	18.3035	1.6119	0.51907	302.127	938.217	0.828887	0.558322	587.535	872.256	3.88118
2012	-7.222	-77.358	26.7156	1375	1265	72.6518	68.2917	17.4118	18.5235	2.95807	1.36215	427.644	928.681	1.70337	1.52186	742.647	831.222	3.20395
2013	-7.228	-77.293	10.4688	1074	778	64.4834	60.7278	12.0651	12.8113	3.04696	1.12776	255.337	689.863	1.62166	1.00546	479.755	773.776	3.65826
2014	-7.128	-77.652	8.0802	3579	111	38.0604	38.3145	2.91642	2.89708	1.86903	1.87959	59.3889	59.0554	2.35195	2.36627	47.195	46.9092	0.542913
3001	-7.252	-77.499	5.571	2903	538	34.518	56.3007	15.5861	9.55584	1.77957	1.92915	302.32	278.88	1.48943	1.96365	361.213	273.98	1.48677
3002	-7.255	-77.459	10.8279	2302	830	38.5987	39.333	21.5033	21.1019	1.86994	1.17667	443.864	705.383	1.41104	1.07903	588.217	769.206	2.10877
3003	-7.255	-77.446	5.2461	2197	764	37.4655	33.9828	20.3921	22.482	1.8977	0.984454	402.593	776.065	1.31252	0.874512	582.084	873.63	2.13257
3004	-7.255	-77.416	10.5993	1837	1271	49.6798	60.863	25.5838	20.883	2.27337	1.73108	559.081	734.223	1.4712	1.50444	863.919	844.834	2.60656
3005	-7.256	-77.408	11.1519	1768	839	40.8277	39.5843	20.5498	21.1953	1.86747	1.06642	449.271	786.741	1.25223	0.870461	670.006	963.858	2.29007
3006	-7.251	-77.385	5.6385	1570	781	35.52	41.8857	21.9876	18.646	1.79942	1.07853	434.03	724.132	1.01628	0.834175	768.491	936.254	3.30901
3007	-7.257	-77.319	28.6245	1163	1933	91.8577	108.741	21.0434	17.7762	4.1412	2.85994	466.773	675.888	2.36582	2.28147	817.054	847.26	3.15152
3008	-7.238	-77.289	11.9016	1043	573	46.3253	49.6292	12.3691	11.5456	2.2426	1.14966	255.507	498.41	1.2589	0.774647	455.158	739.692	3.22485
3009	-7.223	-77.237	15.4476	843	302	42.3958	37.7311	7.12335	8.00401	1.92323	0.826539	157.027	365.379	1.1665	0.525408	258.894	574.791	2.85365
4001	-7.485	-77.493	12.2409	2812	711	57.7983	93.2312	12.3014	7.6262	2.71404	3.30007	261.972	215.45	4.50542	6.05219	157.81	117.478	0.378823
4002	-7.481	-77.493	8.433	2793	777	43.6712	100.72	17.792	7.71448	2.17996	3.64956	356.429	212.902	3.45046	6.73482	225.187	115.371	0.431274
4003	-7.505	-77.487	21.4569	2938	641	67.9781	89.5213	9.4295	7.16031	3.01903	3.39744	212.32	188.672	5.75948	6.33599	111.295	101.168	0.287461
4004	-7.513	-77.481	6.9894	2990	436	32.5917	62.7815	13.3776	6.94472	1.66178	2.18993	262.369	199.093	1.97358	4.00542	220.919	108.853	0.606541
4005	-7.463	-77.476	11.5515	2606	790	38.0483	90.1813	20.7631	8.76013	1.84855	2.85535	427.361	276.673	2.01115	5.07447	392.809	155.681	0.875731
4006	-7.537	-77.476	9.1251	3191	288	40.8643	52.0548	7.04772	5.53263	1.98477	1.98018	145.105	145.442	3.27442	3.7045	87.9546	77.7432	0.372554
4007	-7.412	-77.461	14.9994	2181	1200	69.0656	115.938	17.3748	10.3504	3.02057	3.44049	397.276	348.788	2.87508	5.89901	417.379	203.424	1.14094
4009	-7.4	-77.441	9.7218	1957	1330	54.1496	98.9439	24.5616	13.442	2.78473	2.62786	477.604	506.115	2.64888	4.23087	502.099	314.356	1.18053
4011	-7.365	-77.419	30.9186	1480	1210	67.1185	70.8881	18.0278	17.0691	2.77941	1.60013	435.345	756.188	2.13328	2.18527	567.202	553.707	1.77234
4012	-7.356	-77.415	32.2083	1425	1252	72.5841	73.3446	17.249	17.0701	2.95885	1.63552	423.138	765.506	2.05218	2.21271	610.083	565.823	2.1064
4013	-7.351	-77.38	6.1812	1271	912	38.7082	50.9957	23.5609	17.8839	1.94759	1.0313	468.271	884.325	1.22492	1.23969	744.536	735.67	2.52802
4014	-7.35	-77.38	13.1463	1279	1312	51.688	75.8812	25.3831	17.2902	2.31519	1.62448	566.691	807.642	1.50944	2.10396	869.196	623.586	2.49705
4015	-7.345	-77.361	14.7753	1189	1376	54.208	80.6956	25.3837	17.0517	2.51454	1.6947	547.217	811.944	1.53496	2.15837	896.439	637.519	2.65004
4016	-7.334	-77.333	8.2521	1069	872	36.3148	50.9725	24.0122	17.1073	1.75471	0.948583	496.947	919.266	1.04462	1.0692	834.754	815.562	2.84504
4017	-7.325	-77.317	26.019	1013	1714	79.9568	103.579	21.4366	16.5477	3.42797	2.16629	500.005	791.214	1.98875	2.79796	861.849	612.589	2.98525
4018	-7.322	-77.31	5.9166	1018	672	32.6515	39.7118	20.581	16.9219	1.66573	0.681396	403.426	986.211	0.964962	0.727985	696.4	923.096	3.01279
4019	-7.322	-77.292	16.1901	918	828	54.7482	54.6858	15.1238	15.1411	2.42889	0.95525	340.897	866.789	1.36726	1.01759	605.591	813.684	3.0934
4021	-7.329	-77.246	14.9067	849	861	44.8498	56.5802	19.1974	15.2173	1.97232	0.962744	436.542	894.319	1.20715	0.996881	713.251	863.693	2.63199
4022	-7.321	-77.225	7.0884	770	636	34.6988	51.7278	18.3291	12.2951	1.76968	0.8597	359.387	739.793	0.959628	0.83855	662.757	758.452	3.32981
4023	-7.325	-77.193	14.211	660	980	53.1983	74.187	18.4216	13.2099	2.60179	1.23065	376.664	796.325	1.48611	1.20328	659.441	814.44	2.78356
4024	-7.322	-77.184	10.3833	633	766	44.8777	63.7901	17.0686	12.0081	2.12162	1.04967	361.045	729.752	1.17095	0.99719	654.167	768.159	3.26355
4025	-7.32	-77.18	10.4418	648	856	52.4644	68.4083	16.3158	12.5131	2.503	1.12929	341.99	757.999	1.4117	1.08601	606.36	788.207	2.8845
4026	-7.31	-77.152	6.6969	566	1283	72.793	92.8166	17.6253	13.823	3.80607	1.58661	337.093	808.643	2.10248	1.58925	610.232	807.297	3.22994
5001	-7.51	-77.426	11.961	2846	546	44.1216	37.5483	12.3749	14.5413	2.12643	1.74913	256.769	312.155	3.16529	2.22281	172.496	245.635	0.68864
5002	-7.507	-77.419	9.6264	2731	625	42.1265	39.4178	14.8362	15.8558	2.05762	1.73029	303.748	361.211	1.91436	2.12061	326.48	294.726	1.15811
5003	-7.531	-77.366	63.5517	1982	1473	93.8698	94.7387	15.6919	15.548	3.75384	3.71012	392.398	397.022	4.81141	4.49126	306.147	327.97	1.16852
5004	-7.525	-77.355	8.8146	1892	924	45.3911	56.0359	20.3564	16.4894	2.21215	1.68122	417.693	549.6	1.51699	1.76002	609.099	524.994	2.23989
5005	-7.524	-77.354	15.5016	1900	1153	65.3905	65.4385	17.6325	17.6196	2.9219	2.07121	394.607	556.68	2.38671	2.20963	483.091	521.807	1.65062
5006	-7.51	-77.331	18.6201	1748	1062	68.7107	69.3806	15.4561	15.3069	3.03496	1.99294	349.922	532.882	2.22501	2.03462	477.3	521.965	2.44893
5007	-7.51	-77.329	14.0886	1736	865	49.7229	55.6626	17.3964	15.5401	2.24965	1.54059	384.505	561.472	1.30551	1.52827	662.576	565.999	3.05523
5008	-7.498	-77.307	15.5007	1657	758	52.5158	55.8862	14.4338	13.5633	2.35423	1.45628	321.974	520.505	1.39718	1.37411	542.521	551.628	2.96628
5009	-7.493	-77.293	18.954	1585	1113	47.8621	80.514	23.2543	13.8237	2.15015	2.16075	517.638	515.099	1.12835	2.07937	986.397	535.258	3.46409
5010	-7.484	-77.271	11.7918	1509	856	38.6012	67.927	22.1755	12.6018	1.84237	1.70281	464.62	502.699	1.05805	1.54034	809.033	555.723	3.17441
5011	-7.482	-77.27	14.2821	1496	796	50.2398	66.3126	15.844	12.0038	2.19575	1.63399	362.519	487.152	1.47385	1.45305	540.083	547.815	2.51305
5012	-7.464	-77.254	11.2716	1441	1106	48.2884	85.3879	22.9041	12.9527	2.23199	2.15302	495.522	513.696	1.35136	1.95029	818.436	567.094	2.88632
5013	-7.463	-77.246	9.2943	1379	1090	42.0906	86.7339	25.8965	12.5672	2.06827	2.13049	527.011	511.619	1.21754	1.87845	895.251	580.267	2.93273
5014	-7.453	-77.227	6.003	1323	884	42.5252	79.9852	20.7877	11.052	2.15581	1.88317	410.054	469.421	1.26802	1.58909	697.15	556.292	2.98157
5015	-7.45	-77.224	12.1779	1321	708	34.0107	66.8019	20.817	10.5985	1.71455	1.49386	412.936	473.94	0.95765	1.19384	739.31	593.043	3.04717
5016	-7.417	-77.22	12.186	1159	1689	64.132	132.103	26.3363	12.7855	2.97948	3.3287	566.878	507.406	1.98752	3.00972	849.803	561.183	2.4891
5017	-7.418	-77.22	7.4736	1171	720	36.9979	74.8047	19.4606	9.62507	1.72707	1.60608	416.89	448.297	0.972439	1.20346	740.406	598.277	3.08694
5018	-7.395	-77.205	20.4768	1053	1180	76.4351	107.151	15.4379	11.0125	3.24038	2.43347	364.155	484.904	2.08954	1.96669	564.717	599.994	2.56394
5019	-7.393	-77.198	14.0346	1044	921	54.3892	90.5146	16.9335	10.1752	2.44772	1.94557	376.268	473.382	1.56914	1.47268	586.946	625.392	2.67656
5020	-7.395	-77.147	15.2019	794	1343	67.7023	122.057	19.8368	11.0031	3.04929	2.64723	440.43	507.322	1.7445	2.0327	769.847	660.698	2.92149
5021	-7.39	-77.135	11.3967	761	778	57.7359	71.9034	13.4751	10.8201	2.76553	1.43128	281.321	543.57	1.62775	0.961679	477.961	809.002	2.90455
6001	-7.646	-77.494	7.4763	3406	430	48.7057	49.7542	8.82854	8.64249	2.45724	2.44953	174.993	175.544	4.2222	4.30127	101.843	99.9705	0.300656
6002	-7.646	-77.493	10.206	3398	348	44.2373	51.3896	7.86666	6.77179	2.14326	2.50925	162.37	138.687	4.07219	4.41051	85.4577	78.9025	0.269906
6003	-7.638	-77.472	5.1282	3202	518	37.5139	66.4923	13.8082	7.79038	1.91069	2.93428	271.107	176.534	3.16006	5.22211	163.921	99.1935	0.335161
6004	-7.661	-77.449	10.3662	2882	653	42.9447	59.8058	15.2056	10.9187	2.08783	2.11342	312.765	308.978	3.64658	3.88484	179.072	168.089	0.332018
6005	-7.664	-77.444	23.9058	2792	998	82.9059	90.7295	12.0377	10.9997	3.61958	3.70683	275.723	269.233	6.85711	6.63612	145.542	150.389	0.333679
6006	-7.661	-77.431	6.3108	2676	778	48.8063	52.9884	15.9406	14.6825	2.4617	1.65273	316.042	470.735	3.44295	3.05302	225.969	254.83	0.512752
6007	-7.651	-77.424	5.598	2443	508	28.6838	19.1862	17.7103	26.4773	1.42158	0.510806	357.35	994.508	1.99325	0.918699	254.86	552.956	0.495706
6008	-7.646	-77.419	44.7345	2383	1113	98.3385	67.1664	11.318	16.5708	3.89082	2.0794	286.058	535.249	6.07011	3.80993	183.358	292.131	0.481947
6009	-7.645	-77.402	13.9167	2297	956	61.6588	49.4926	15.5047	19.316	2.82721	1.35444	338.143	705.828	2.69075	2.43462	355.292	392.669	0.849697
6010	-7.648	-77.394	38.3409	2222	1385	92.8476	101.215	14.9169	13.6838	3.65598	3.41501	378.832	405.562	5.28163	6.13647	262.229	225.7	0.581739
6011	-7.644	-77.386	29.7792	2176	1220	75.9053	70.0726	16.0727	17.4105	3.21915	1.94216	378.981	628.166	3.4204	3.47329	356.683	351.252	0.921753
6012	-7.642	-77.381	5.1507	2127	1164	43.7885	60.5132	26.5823	19.2355	2.28309	1.61554	509.835	720.504	2.00246	2.84678	581.285	408.883	1.10494
6013	-7.634	-77.376	5.6961	2054	1255	46.8937	66.9664	26.7627	18.7407	2.41822	1.77172	518.978	708.349	2.01006	3.0917	624.361	405.925	1.32804
6014	-7.625	-77.344	12.5955	1827	1031	49.2375	53.5	20.9393	19.271	2.26453	1.24485	455.282	828.215	1.83395	1.9632	562.175	525.162	1.56869
6015	-7.612	-77.314	50.3316	1648	1653	81.3142	91.718	20.3286	18.0226	3.38168	2.2774	488.81	725.829	2.79228	3.73125	591.99	443.015	1.14648
6016	-7.598	-77.292	8.7525	1533	1054	55.0487	60.4003	19.1467	17.4502	2.66344	1.31119	395.729	803.851	2.00714	1.86159	525.126	566.182	1.55883
6017	-7.589	-77.283	20.2257	1488	1690	79.5963	98.0661	21.2321	17.2333	3.4795	2.30611	485.702	732.835	2.36464	3.58046	714.697	472.006	2.45571
6018	-7.588	-77.281	16.7535	1476	999	52.3971	65.8446	19.0659	15.1721	2.35515	1.39829	424.177	714.442	2.23936	1.91244	446.109	522.369	1.1087
6019	-7.572	-77.262	11.5236	1416	1361	53.0703	83.6958	25.6452	16.2613	2.49153	1.81472	546.251	749.979	1.43152	2.56404	950.74	530.803	3.0536
6020	-7.571	-77.258	7.7283	1406	1027	37.3823	71.3426	27.4729	14.3953	1.79673	1.49158	571.594	688.533	1.1834	1.98101	867.841	518.422	2.33694
6021	-7.56	-77.246	6.6807	1340	775	35.0251	59.2092	22.127	13.0892	1.77195	1.18372	437.37	654.718	0.961532	1.42199	806.006	545.01	3.34442
6022	-7.557	-77.237	5.3739	1295	1248	45.9131	86.7409	27.1818	14.3877	2.39751	1.80942	520.539	689.726	1.33362	2.38005	935.801	524.359	3.26551
6023	-7.547	-77.23	10.278	1253	1091	44.3468	79.5369	24.6016	13.7169	2.25575	1.61339	483.652	676.215	1.24602	2.00477	875.585	544.203	3.39801
6024	-7.545	-77.228	8.6706	1245	743	38.6362	61.1577	19.2307	12.1489	1.83675	1.20314	404.518	617.553	0.99462	1.38052	747.019	538.203	3.43161
6025	-7.536	-77.188	20.0511	1137	1089	62.0206	90.9846	17.5587	11.9691	2.60066	1.79536	418.74	606.563	1.5196	2.07073	716.638	525.901	3.16401
6026	-7.472	-77.13	35.6256	976	1394	82.044	120.652	16.9909	11.5539	3.3697	2.34574	413.687	594.27	1.9956	2.58148	698.538	540	2.93742
6027	-7.426	-77.094	13.8483	790	606	43.4746	71.8301	13.9392	8.43657	1.88392	1.30777	321.669	463.385	1.12632	1.14418	538.034	529.636	2.77174
7001	-7.637	-77.222	7.578	1580	738	44.1734	45.3136	16.7069	16.2865	2.16002	1.63329	341.663	451.848	1.47719	1.31851	499.598	559.722	2.40611
7002	-7.637	-77.208	20.2932	1506	1183	63.1324	62.4861	18.7384	18.9322	2.86475	2.36078	412.95	501.105	1.80444	1.87345	655.605	631.454	2.64816
7003	-7.629	-77.197	11.3463	1352	1146	56.177	66.0924	20.3998	17.3394	2.54324	2.35462	450.607	486.703	1.4438	1.84894	793.741	619.815	2.9629
7004	-7.623	-77.185	22.2543	1274	1182	69.9299	71.1072	16.9026	16.6228	2.972	2.45743	397.712	480.99	1.71024	1.9096	691.133	618.979	2.82094
7005	-7.615	-77.181	18.2205	1207	1167	55.8589	74.2292	20.8919	15.7216	2.57916	2.47162	452.473	472.16	1.52803	1.9022	763.729	613.501	3.1938
7006	-7.605	-77.177	5.0391	1146	962	42.4407	69.8772	22.6669	13.767	2.19148	2.16799	438.972	443.729	1.17523	1.64179	818.56	585.945	3.58922
7007	-7.588	-77.156	8.6823	1084	583	37.2939	49.157	15.6326	11.86	1.81511	1.32799	321.192	439.01	0.977262	0.900934	596.564	647.106	3.4504
7008	-7.579	-77.147	15.9075	979	1042	53.7025	82.5016	19.4032	12.6301	2.47798	2.39775	420.504	434.574	1.3434	1.74376	775.645	597.559	3.47703
7009	-7.567	-77.101	55.5921	846	1666	119.623	122.492	13.9271	13.6009	4.76379	3.69537	349.722	450.834	2.82102	2.67201	590.567	623.5	3.16456
8001	-7.764	-77.477	8.0667	3576	331	37.1137	41.7991	8.91855	7.91883	1.8144	1.79145	182.43	184.767	3.46462	3.24494	95.5371	102.005	0.268717
8002	-7.766	-77.47	14.4387	3517	354	56.3638	42.9501	6.28062	8.24212	2.76305	1.75697	128.119	201.483	4.64539	3.20537	76.2046	110.44	0.343676
8003	-7.759	-77.453	7.0884	3438	341	42.8229	46.6763	7.96302	7.30563	2.18821	1.7537	155.835	194.446	4.25871	3.20265	80.0712	106.474	0.264032
8004	-7.766	-77.435	5.5314	3297	421	37.6227	48.7136	11.1901	8.64234	1.93655	1.63818	217.397	256.993	3.43284	2.99316	122.639	140.654	0.301595
8005	-7.769	-77.429	5.7348	3208	448	39.1424	42.2562	11.4454	10.602	1.91908	1.33958	233.445	334.433	3.43766	2.45152	130.321	182.744	0.296451
8006	-7.76	-77.383	8.1711	2807	681	40.9088	48.4295	16.6468	14.0617	1.95188	1.3371	348.895	509.313	3.0633	2.45054	222.31	277.898	0.383325
8007	-7.761	-77.365	21.6918	2642	855	61.6928	59.1257	13.859	14.4607	2.73245	1.61435	312.905	529.625	4.08022	2.95004	209.548	289.827	0.509834
8008	-7.761	-77.359	5.1381	2612	807	37.7369	51.7011	21.3849	15.609	1.9166	1.37307	421.058	587.735	2.87414	2.50578	280.779	322.056	0.50065
8010	-7.775	-77.295	32.9265	2208	1291	87.3093	93.4488	14.7865	13.8151	3.5482	2.40896	363.847	535.915	3.21085	4.24014	402.075	304.471	1.28852
8011	-7.774	-77.292	25.4754	2220	1114	67.3354	71.9003	16.544	15.4937	2.99993	1.78026	371.342	625.751	2.47438	3.10052	450.214	359.295	1.50643
8012	-7.75	-77.26	22.9563	1888	1683	87.0042	113.342	19.3439	14.8488	3.753	2.86522	448.441	587.389	2.77868	4.92729	605.683	341.567	2.08361
8013	-7.75	-77.245	19.5822	1768	1710	72.8563	109.345	23.4709	15.6386	3.17803	2.66184	538.068	642.414	2.30481	4.48431	741.928	381.33	2.1507
8014	-7.751	-77.243	9.4707	1788	985	42.1443	58.8358	23.3721	16.7415	1.90236	1.28228	517.779	768.16	1.33755	1.963	736.421	501.782	2.24683
8015	-7.751	-77.235	13.4235	1746	1041	58.3701	62.6113	17.8345	16.6264	2.6488	1.35813	393.008	766.498	1.78395	2.06374	583.536	504.424	2.44741
8016	-7.739	-77.225	5.4477	1646	725	30.4506	38.2964	23.8091	18.9313	1.50605	0.752574	481.392	963.36	0.952509	0.991307	761.148	731.357	2.5
8017	-7.734	-77.218	17.6454	1559	1129	64.2521	66.658	17.5714	16.9372	2.80775	1.39892	402.102	807.052	1.74205	2.01761	648.088	559.574	2.80627
8018	-7.732	-77.21	21.4605	1538	1705	71.747	100.748	23.7641	16.9233	3.12277	2.2886	545.989	744.998	2.07387	3.64435	822.133	467.847	2.72067
8019	-7.73	-77.182	7.1046	1486	989	44.8445	58.1148	22.054	17.018	2.24801	1.14132	439.944	866.541	1.2494	1.4676	791.582	673.888	3.28747
8020	-7.733	-77.163	15.21	1382	1399	56.2914	87.5508	24.8528	15.9793	2.62303	1.80568	533.352	774.776	1.5786	2.5066	886.23	558.126	2.87544
8021	-7.725	-77.132	20.304	1184	1591	65.6028	97.4245	24.252	16.3306	3.01772	1.97527	527.219	805.46	1.67831	2.64702	947.978	601.053	3.28874
8022	-7.717	-77.127	6.1524	1135	853	27.985	52.2735	30.4806	16.318	1.47269	0.944754	579.213	902.88	0.843264	0.9655	1011.55	883.48	3.00851
8024	-7.707	-77.086	6.8184	1035	870	33.1722	57.9943	26.2268	15.0015	1.79831	1.01787	483.787	854.724	1.0597	0.981519	820.985	886.381	2.86053
8025	-7.577	-77.077	10.2105	770	1138	47.2683	89.8274	24.0753	12.6687	2.27029	1.48934	501.258	764.098	1.46286	1.38266	777.93	823.054	2.65003
8026	-7.698	-77.073	96.8778	967	1785	152.137	113.52	11.7328	15.7242	5.39032	2.22366	331.149	802.729	3.19543	2.82338	558.61	632.22	3.26957
8027	-7.69	-77.071	24.4323	979	1085	67.2206	68.3509	16.1409	15.874	2.77456	1.21313	391.053	894.384	1.62833	1.2227	666.326	887.383	2.75348
8028	-7.584	-77.068	5.3433	761	808	49.2217	72.15	16.4155	11.1989	2.50798	1.17008	322.172	690.551	1.67659	1.03574	481.931	780.117	2.26395
8029	-7.583	-77.068	19.5399	745	918	47.9434	78.9393	19.1476	11.6292	2.36182	1.28713	388.683	713.216	1.46711	1.15312	625.719	796.104	2.77974
8030	-7.667	-77.057	7.5636	905	1068	46.1447	72.597	23.1446	14.7114	2.40761	1.2558	443.593	850.455	1.42611	1.2225	748.89	873.617	2.71541
8031	-7.664	-77.053	18.9153	889	1115	61.1054	77.2023	18.2472	14.4426	2.79132	1.3282	399.452	839.484	1.56175	1.29193	713.944	863.047	3.01497
8032	-7.643	-77.047	5.7519	932	1034	41.8063	68.1485	24.7331	15.1727	2.05534	1.19221	503.079	867.298	1.19041	1.17238	868.609	881.964	2.9607
8033	-7.635	-77.046	9.216	857	609	34.7955	45.0836	17.5022	13.5082	1.56894	0.733405	388.161	830.373	0.968267	0.643284	628.959	946.705	2.67374
8034	-7.634	-77.046	12.4371	818	1219	53.0764	84.5753	22.9669	14.4132	2.54859	1.43979	478.303	846.648	1.40118	1.39159	869.98	875.98	3.07047
8035	-7.761	-77.503	5.2272	3752	210	24.9002	25.1897	8.43368	8.33675	1.28649	1.29961	163.235	161.587	2.24581	2.26968	93.5073	92.5242	0.302431
9001	-7.675	-76.971	13.5783	1746	266	44.6242	41.7629	5.96089	6.36928	2.0618	1.82648	129.014	145.635	1.11213	1.01656	239.18	261.666	3.4378
9003	-7.557	-76.884	75.3579	581	1164	142.153	113.687	8.18835	10.2386	5.23501	3.16561	222.349	367.702	2.96806	1.75584	392.176	662.929	3.11191
9004	-7.684	-76.99	5.3685	1927	376	37.3649	38.8477	10.0629	9.67883	1.9642	2.029	191.426	185.313	1.09928	1.13534	342.043	331.179	3.22597
10001	-7.712	-76.909	8.9919	1331	696	46.3593	44.9513	15.0132	15.4834	2.34493	2.14069	296.81	325.129	1.29311	1.24015	538.238	561.22	3.26866
10002	-7.728	-76.878	12.0564	1075	599	66.2331	60.4957	9.04382	9.90153	3.05528	2.33296	196.054	256.755	1.68311	1.31519	355.888	455.449	3.28618
10003	-7.732	-76.875	17.9757	1058	691	62.9824	64.6798	10.9713	10.6834	2.86872	2.51782	240.874	274.444	1.59981	1.42269	431.926	485.701	2.97667
10004	-7.734	-76.861	16.1091	983	430	73.6612	49.8641	5.83754	8.62344	3.43197	1.67113	125.293	257.311	2.21616	0.933542	194.029	460.611	2.60136
10005	-7.712	-76.909	9.0639	1328	579	45.2994	46.7307	12.7816	12.3901	2.15485	2.2074	268.696	262.3	1.24812	1.27749	463.898	453.232	3.16316
11001	-7.724	-76.979	18.5346	1471	658	58.4842	74.195	11.2509	8.86853	2.60402	3.13501	252.686	209.887	1.41202	1.65383	465.999	397.864	3.56908
11002	-7.727	-76.964	9.3375	1414	361	42.6218	54.2269	8.46985	6.65721	2.07627	1.85041	173.87	195.092	1.20438	0.962356	299.74	375.121	3.15109
11003	-7.766	-76.945	33.6717	1120	1039	79.6541	114.151	13.0439	9.10198	3.29084	4.26156	315.725	243.808	1.61592	2.24692	642.976	462.41	4.34649
11004	-7.797	-76.899	5.4936	859	481	30.0788	44.6135	15.9913	10.7815	1.60614	1.13472	299.476	423.892	0.901848	0.589987	533.349	815.272	2.85588
11005	-7.819	-76.863	17.2998	651	918	85.3635	99.0458	10.754	9.26844	3.9484	2.64326	232.499	347.299	2.1822	1.37712	420.677	666.61	3.17337
11006	-7.813	-76.833	21.9393	539	628	74.6576	65.7162	8.41173	9.55625	3.25313	1.55845	193.045	402.963	1.7481	0.811915	359.248	773.48	3.19341
11007	-7.777	-76.794	25.2531	430	978	86.0429	116.415	11.3664	8.40095	3.94983	2.80592	247.605	348.548	2.46842	1.47751	396.205	661.925	2.64169
12001	-7.913	-77.065	7.5321	1909	428	31.5264	20.926	13.5759	20.453	1.55821	0.790822	274.675	541.209	1.25113	0.624007	342.09	685.89	1.45929
12002	-7.911	-77.056	15.7932	1809	1395	55.6025	52.4851	25.0888	26.579	2.60504	2.21976	535.5	628.446	1.8109	1.65725	770.336	841.756	2.05714
12003	-7.901	-77.054	5.1849	1707	773	33.113	40.1609	23.3443	19.2476	1.68946	1.46266	457.543	528.49	1.32734	1.14315	582.369	676.2	1.62933
12004	-7.897	-77.045	10.7856	1577	1105	52.9217	53.8773	20.8799	20.5096	2.45012	1.97076	450.998	560.696	1.82381	1.51779	605.875	728.032	2.26754
12005	-7.896	-77.025	7.7166	1456	973	47.3226	58.3109	20.561	16.6864	2.41233	1.95456	403.344	497.809	1.55153	1.50663	627.124	645.814	2.60372
12006	-7.894	-77.022	7.2765	1420	735	43.0555	48.9365	17.071	15.0195	2.1178	1.53665	347.059	478.313	1.11631	1.18495	658.419	620.279	3.37177
12007	-7.891	-76.964	40.9059	1058	1636	97.2433	101.225	16.8238	16.162	3.98789	3.20518	410.242	510.424	2.5891	2.34586	631.879	697.399	3.45496
12008	-7.887	-76.931	30.9528	933	1204	91.9342	97.2389	13.0963	12.3819	3.74854	2.7236	321.192	442.062	1.89046	1.92538	636.881	625.331	4.87301
12010	-7.881	-76.89	8.7273	745	748	56.9769	78.8451	13.1281	9.48695	2.86195	1.86639	261.361	400.774	1.18339	1.12473	632.082	665.046	5.6477
12011	-7.9	-76.862	10.8999	612	429	44.3378	52.7986	9.67572	8.12522	2.11285	1.11909	203.044	383.349	1.10696	0.597985	387.548	717.409	4.12591
12012	-7.9	-76.859	84.8898	607	1413	112.344	132.14	12.5775	10.6932	4.12413	3.34869	342.618	421.956	2.13247	2.19181	662.611	644.672	4.8544
12013	-7.905	-76.838	5.589	579	379	38.4678	52.7332	9.8524	7.18713	2.00499	1.07549	189.028	352.397	1.02986	0.557837	368.012	679.41	3.83984
12014	-7.918	-76.82	12.2481	532	648	52.4525	83.211	12.354	7.78743	2.45347	1.76574	264.115	366.984	1.12876	0.95759	574.08	676.699	4.75261
12015	-7.921	-76.802	78.4755	502	1609	140.643	158.585	11.4403	10.146	5.37522	3.91452	299.337	411.034	2.82364	2.51805	569.832	638.987	3.90382
12016	-7.886	-76.76	5.949	465	530	71.3913	81.689	7.42387	6.48802	3.56121	1.6189	148.826	327.382	1.96371	0.833098	269.897	636.18	3.28822
12017	-7.882	-76.757	10.4994	460	508	57.2602	79.3619	8.87178	6.40106	2.74357	1.55624	185.16	326.428	1.61165	0.794781	315.205	639.17	2.8446
12018	-7.875	-76.745	6.0768	451	549	39.7328	89.2043	13.8173	6.15441	2.09851	1.75167	261.614	313.416	1.28326	0.8989	427.817	610.746	2.69686
13001	-7.992	-77.104	5.5503	3098	484	34.0446	65.6329	14.2166	7.37435	1.74445	2.72907	277.451	177.35	1.27653	1.62275	379.151	298.259	2.09231
13002	-8.003	-77.075	6.6699	2608	829	48.0142	52.8849	17.2657	15.6755	2.38276	1.78615	347.917	464.126	1.60901	1.05166	515.223	788.275	2.50734
13003	-8.006	-77.061	21.3804	2398	1127	66.8616	83.6022	16.8557	13.4805	2.92104	3.0207	385.821	373.093	1.67549	1.78766	672.638	630.434	2.91732
13004	-8.003	-77.048	8.2377	2240	1169	57.2289	66.0368	20.4267	17.7023	2.82308	2.12326	414.086	550.567	1.51376	1.25173	772.25	933.905	3.17933
13005	-8.003	-77.045	10.6992	2205	1105	65.0103	53.2704	16.9973	20.7432	3.07576	1.64634	359.26	671.187	2.10556	0.971567	524.802	1137.34	2.23836
13006	-8.016	-77.004	15.7104	1855	1467	63.6186	75.5236	23.0593	19.4244	2.90641	2.21396	504.747	662.614	1.54388	1.31225	950.205	1117.93	3.48585
13007	-8.009	-76.97	37.5741	1601	1686	110.509	87.1655	15.2567	19.3425	4.69634	2.43768	359.003	691.641	3.20291	1.44585	526.397	1166.1	2.84024
13008	-8.021	-76.955	27.0657	1522	1624	96.0531	84.6233	16.9073	19.1909	4.03235	2.26114	402.743	718.221	2.3488	1.34446	691.416	1207.92	3.1878
13009	-8.035	-76.92	5.5296	1373	855	30.3822	58.8896	28.1415	14.5187	1.58976	1.37976	537.818	619.674	0.889896	0.818345	960.787	1044.79	3.07232
13010	-8.063	-76.897	20.8332	1172	1145	69.3194	81.9083	16.5178	13.979	2.88481	1.88684	396.906	606.835	1.7459	1.1142	655.824	1027.64	2.83751
13011	-8.07	-76.851	5.7861	974	675	33.6777	52.978	20.0429	12.7411	1.69991	1.12743	397.079	598.709	0.970978	0.657923	695.175	1025.96	3.06122
13012	-8.074	-76.832	5.7204	859	747	37.4776	64.0538	19.9319	11.6621	1.92308	1.34016	388.439	557.397	1.09613	0.781662	681.491	955.656	3.09163
13013	-8.007	-77.149	5.5044	3477	119	26.3596	26.645	4.51448	4.46612	1.30608	1.31889	91.1124	90.2271	0.788325	0.795971	150.953	149.503	2.80945
14001	-8.103	-77.246	6.354	3186	374	36.7489	52.7	10.1772	7.09677	1.79211	2.12763	208.693	175.783	2.92413	3.34374	127.901	111.851	0.394811
14002	-8.116	-77.236	30.8943	2897	806	68.3127	76.846	11.7987	10.4885	2.99146	3.24471	269.433	248.404	5.15486	5.1248	156.357	157.274	0.361411
14003	-8.116	-77.233	10.9404	2837	675	65.9396	51.1155	10.2366	13.2054	3.12404	1.84015	216.066	366.817	3.28968	2.77289	205.187	243.429	0.847224
14004	-8.126	-77.212	7.6842	2527	755	44.3174	33.8082	17.0362	22.3318	2.13849	1.03984	353.052	726.074	1.98423	1.48091	380.5	509.821	1.19079
14005	-8.142	-77.17	56.3049	1997	1598	86.2742	105.829	18.5223	15.0999	3.40164	3.70108	469.774	431.766	5.42305	5.55559	294.668	287.638	0.585284
14008	-8.139	-77.117	8.2512	1605	669	50.3268	35.6933	13.2931	18.743	2.42725	0.830806	275.621	805.242	2.42495	1.00619	275.882	664.882	1.00518
14009	-8.138	-77.103	42.8202	1542	2020	108.924	129.478	18.545	15.6012	4.29109	4.0786	470.743	495.268	2.69133	5.88219	750.559	343.41	2.35942
14010	-8.141	-77.085	56.4489	1486	1760	91.0061	87.626	19.3394	20.0854	3.64079	2.21561	483.411	794.364	2.2229	2.85215	791.758	617.078	2.59371
14011	-8.144	-77.08	5.4666	1469	548	36.7175	35.173	14.9248	15.5802	1.8849	0.734226	290.732	746.365	1.23418	0.823536	444.02	665.424	2.31951
14013	-8.174	-77.032	13.8168	1253	1994	101.845	106.142	19.5788	18.7861	4.70514	2.54682	423.792	782.938	2.95466	3.15652	674.865	631.708	2.3052
14014	-8.171	-77.024	9.2772	1214	796	45.8301	57.0396	17.3685	13.9552	2.17989	1.11733	365.155	712.414	1.72525	1.17574	461.383	677.022	1.62797
14015	-8.173	-76.994	42.2559	1102	2265	112.176	129.688	20.1915	17.4649	4.64167	3.1397	487.971	721.407	2.85185	3.90455	794.22	580.092	2.49124
14017	-8.166	-76.97	5.742	1058	465	25.3706	40.4724	18.3283	11.4893	1.34947	0.701068	344.58	663.273	0.763654	0.653384	608.915	711.679	3.0894
14018	-8.161	-76.947	10.0476	968	1174	55.9824	85.4362	20.9709	13.7413	2.64195	1.64637	444.368	713.086	1.58241	1.73901	741.906	675.095	2.9641
14019	-8.149	-76.933	11.6001	931	967	48.9661	77.2796	19.7484	12.513	2.3128	1.40773	418.108	686.92	1.42983	1.42363	676.304	679.25	2.99638
14020	-8.135	-76.919	40.2309	864	1713	84.5106	110.795	20.2696	15.4609	3.45938	2.20674	495.175	776.258	2.22678	2.42456	769.271	706.521	2.71125
14021	-8.132	-76.894	94.329	807	2598	114.02	159.681	22.7855	16.2699	4.28259	3.66792	606.642	708.303	3.47966	4.4739	746.625	580.702	2.03988
14022	-8.129	-76.89	17.2431	807	1182	62.7477	91.6067	18.8373	12.903	3.01283	1.64953	392.322	716.57	1.71972	1.67582	687.32	705.326	3.07351
14023	-8.12	-76.873	5.2137	773	744	41.1966	65.2831	18.0598	11.3965	2.12868	1.06814	349.512	696.537	1.18107	0.999939	629.936	744.045	3.39862
14024	-8.114	-76.845	6.4962	725	640	36.2481	57.9644	17.6561	11.0413	1.8054	0.913847	354.492	700.336	1.08133	0.857182	591.861	746.632	3.06495
14025	-8.096	-76.82	58.6917	672	1904	112.586	133.961	16.9116	14.2131	4.54802	2.5464	418.644	747.721	3.29047	2.72994	578.64	697.452	2.86999
14026	-8.097	-76.8	14.5215	638	659	57.1299	64.2442	11.5351	10.2577	2.80155	0.985977	235.227	668.373	1.46395	0.916247	450.151	719.238	3.53986
15001	-8.24	-76.825	8.6562	2125	666	29.298	31.7953	22.7319	20.9465	1.52453	1.45977	436.857	456.236	1.07644	1.01064	618.707	658.986	1.8936
15002	-8.22	-76.789	9.7992	1513	800	41.5292	42.3734	19.2636	18.8798	2.08087	1.45326	384.455	550.486	1.30429	0.943716	613.36	847.713	2.67731
15003	-8.193	-76.756	18.7002	1043	790	53.8683	44.3664	14.6654	17.8063	2.4232	1.31084	326.015	602.669	1.39126	0.806752	567.832	979.235	3.19726
15004	-8.188	-76.746	42.8661	967	1425	82.7562	81.7023	17.2192	17.4414	3.38347	2.61601	421.165	544.723	1.9517	1.66448	730.133	856.125	3.15817
15005	-8.172	-76.724	15.7941	843	803	60.5291	53.3543	13.2664	15.0503	2.71753	1.46715	295.489	547.318	1.42746	0.883838	562.54	908.537	3.59695
16001	-8.47	-77.092	6.9669	3722	204	45.7668	30.7342	4.45738	6.63756	2.33874	1.23826	87.2266	164.747	4.25221	1.74843	47.975	116.676	0.299808
16002	-8.488	-77.072	5.229	3540	173	35.1175	18.7462	4.92632	9.22856	1.84635	0.603533	93.6983	286.646	3.08827	0.984518	56.0184	175.72	0.349312
16003	-8.508	-77.062	6.1083	3384	407	32.9119	48.8094	12.3664	8.33856	1.69846	1.59774	239.629	254.735	3.1596	2.55642	128.814	159.207	0.288686
16004	-8.522	-77.033	14.2785	3148	655	44.6122	71.657	14.6821	9.14076	2.26585	2.27526	289.075	287.88	4.09055	3.68156	160.125	177.914	0.337072
16005	-8.509	-77.018	11.6766	2983	559	40.6598	45.884	13.7482	12.1829	1.81446	1.30079	308.08	429.739	3.02321	2.21078	184.903	252.851	0.364335
16006	-8.505	-76.988	23.9904	2789	873	61.5265	72.7475	14.189	12.0004	2.81644	2.05304	309.966	425.222	3.39662	3.47006	257.02	251.581	0.634541
16007	-8.495	-76.97	13.4244	2634	942	57.0446	73.849	16.5134	12.7558	2.52104	1.99548	373.655	472.067	2.75073	3.35695	342.455	280.612	0.694947
16008	-8.486	-76.951	5.4	2541	683	32.1502	50.936	21.2441	13.409	1.62122	1.27119	421.288	537.291	1.69457	2.10061	403.051	325.144	0.842112
16009	-8.477	-76.944	10.2267	2492	951	51.656	76.1753	18.4103	12.4844	2.50015	1.96538	380.377	483.875	2.68119	3.2593	354.693	291.78	0.825131
16011	-8.455	-76.912	9.4734	2286	1044	43.8028	82.2176	23.8341	12.698	2.3575	2.01932	442.843	517.006	2.59987	3.25972	401.559	320.273	0.7849
16012	-8.443	-76.886	56.7036	2123	1408	89.6894	110.803	15.6986	12.7072	3.50935	2.76531	401.214	509.166	4.30733	4.46308	326.885	315.477	0.842116
16013	-8.446	-76.872	6.696	2053	895	34.5173	68.9306	25.929	12.9841	1.71487	1.55705	521.904	574.804	1.90604	2.3808	469.56	375.924	0.769615
16014	-8.441	-76.846	43.4313	1882	1737	119.667	131	14.5153	13.2595	4.89653	3.2272	354.741	538.238	4.52961	5.15063	383.477	337.241	1.29473
16016	-8.441	-76.831	8.7192	1808	658	48.5161	42.5396	13.5625	15.4679	2.33093	0.853744	282.291	770.722	2.4067	1.18898	273.403	553.414	0.953086
16017	-8.436	-76.801	15.5853	1612	1692	71.8765	118.22	23.5404	14.3123	3.22676	2.67429	524.365	632.692	2.8114	4.10133	601.835	412.549	1.18461
16018	-8.437	-76.787	44.1108	1524	2038	118.212	146.505	17.2402	13.9108	4.88246	3.46117	417.413	588.819	4.10566	5.38672	496.388	378.338	1.24215
16019	-8.436	-76.786	6.7014	1510	876	49.3034	48.4336	17.7675	18.0866	2.35529	0.91877	371.929	953.449	2.2431	1.21637	390.531	720.178	1.0913
16020	-8.43	-76.769	46.0377	1402	1792	91.7032	118.719	19.5413	15.0945	3.73291	2.58136	480.054	694.207	3.42647	3.84146	522.988	466.489	1.04162
16021	-8.418	-76.752	5.0238	1288	342	26.2996	16.6584	13.004	20.5302	1.3399	0.287281	255.242	1190.47	1.56706	0.329794	218.243	1037.01	1.06032
16022	-8.416	-76.751	7.5879	1280	1069	61.5946	58.948	17.3554	18.1346	2.95458	1.09379	361.811	977.338	2.38723	1.40849	447.8	758.969	1.67901
16023	-8.396	-76.744	12.8853	1183	2125	84.1057	140.983	25.2658	15.0728	4.1232	3.06373	515.377	693.598	3.43059	4.54353	619.427	467.698	1.96779
16024	-8.392	-76.738	27.3474	1152	1195	67.8571	67.857	17.6105	17.6106	2.92493	1.24325	408.557	961.191	3.15802	1.57339	378.402	759.508	1.42517
16025	-8.373	-76.734	5.562	1082	441	29.7287	27.2483	14.8342	16.1845	1.51641	0.460933	290.819	956.755	0.837048	0.513006	526.852	859.64	3.30644
16027	-8.319	-76.706	16.5393	870	1285	68.7351	79.1558	18.695	16.2338	3.24513	1.37686	395.978	933.282	1.8824	1.60365	682.64	801.298	2.94725
16028	-8.315	-76.698	16.8579	851	513	49.5081	39.6597	10.3619	12.9351	2.20163	0.653448	233.009	785.066	1.19212	0.682699	430.327	751.43	3.39395
17001	-8.456	-76.66	11.8089	1669	871	46.3871	51.0805	18.7768	17.0515	2.16118	2.02667	403.021	429.769	1.44539	1.92156	602.605	453.278	2.31956
17002	-8.424	-76.646	14.2821	1304	731	48.993	56.5463	14.9205	12.9275	2.19811	1.86135	332.558	392.725	1.80839	1.62204	404.226	450.668	1.82236
17003	-8.395	-76.637	7.9614	1133	787	38.4263	66.7409	20.4807	11.7919	1.96704	2.05114	400.094	383.69	1.25284	1.67854	628.174	468.86	2.62875
17004	-8.381	-76.632	8.6184	1056	193	42.4572	22.6617	4.54576	8.51657	2.04182	0.609327	94.5237	316.743	1.08133	0.436017	178.483	442.643	3.59443
17005	-8.37	-76.627	24.7725	1005	1009	76.0582	89.2971	13.2662	11.2994	3.12198	2.72172	323.193	370.721	1.97817	2.21969	510.067	454.567	2.85333
17006	-8.461	-76.692	6.5592	2244	677	27.629	28.6403	24.5033	23.638	1.39296	1.43609	486.016	471.417	1.27736	1.31732	529.999	513.923	1.16911
18001	-8.768	-77.012	53.838	3537	569	80.1373	79.0404	7.10032	7.19885	3.52406	3.32814	161.461	170.966	7.52938	4.67711	75.5706	121.656	0.247848
18002	-8.788	-77.006	9.0333	3674	274	41.362	50.8204	6.62444	5.39154	1.95845	2.12848	139.907	128.73	3.08637	2.94157	88.7773	93.1474	0.324144
18003	-8.742	-77.005	7.8102	3331	554	49.9673	75.7067	11.0872	7.31771	2.50277	2.74736	221.355	201.648	5.19882	4.12611	106.563	134.267	0.214785
18005	-8.712	-76.957	17.6085	2421	969	51.8884	33.0006	18.6747	29.3631	2.3436	0.796025	413.467	1217.3	4.51718	1.51483	214.515	639.677	0.36252
18006	-8.688	-76.922	10.9476	2194	860	37.1661	39.1641	23.1393	21.9589	1.78685	0.877135	481.295	980.465	1.59404	1.60957	539.509	534.305	1.2735
18007	-8.665	-76.916	51.3	2064	2099	145.688	151.699	14.4075	13.8366	5.42835	5.01638	386.674	418.43	10.3782	7.7641	202.25	270.347	0.472114
18009	-8.663	-76.889	92.7468	1971	1691	124.323	97.8532	13.6017	17.281	4.49496	2.36284	376.199	715.663	4.30139	4.14972	393.129	407.498	1.34021
18010	-8.66	-76.833	7.9821	1794	823	35.9843	63.7272	22.8711	12.9144	1.75201	1.26159	469.747	652.353	1.27004	1.98543	648.01	414.521	1.90227
18012	-8.653	-76.772	10.8207	1672	960	43.624	82.3359	22.0062	11.6596	2.11885	1.59007	453.077	603.747	2.17675	2.38274	441.023	402.898	0.954116
18013	-8.649	-76.764	6.1137	1630	1043	39.9256	86.9423	26.1236	11.9965	1.9491	1.67903	535.12	621.193	1.61255	2.51696	646.801	414.389	1.49521
18015	-8.625	-76.725	5.6475	1570	1071	29.5747	94.9989	36.2134	11.2738	1.51277	1.79527	707.973	596.567	1.13271	2.61781	945.521	409.12	1.78316
18016	-8.625	-76.722	47.0511	1565	2046	102.195	140.74	20.0205	14.5374	4.10795	2.9828	498.058	685.933	3.39887	4.78175	601.965	427.877	1.51816
18017	-8.617	-76.707	5.2254	1535	1028	31.3421	100.475	32.7993	10.2314	1.60045	1.85862	642.318	553.097	1.1905	2.63178	863.503	390.61	1.8102
18018	-8.616	-76.706	7.6644	1537	1348	57.4195	110.13	23.4764	12.2401	2.85573	2.09469	472.033	643.532	2.30625	3.08318	584.499	437.21	1.68614
18019	-8.616	-76.695	14.2002	1515	2012	93.7109	140.073	21.4703	14.3639	4.26353	2.83342	471.91	710.096	3.49539	4.46081	575.616	451.039	1.6545
18020	-8.609	-76.682	26.5734	1481	2070	101.514	147.343	20.3913	14.0489	3.99234	2.98076	518.493	694.455	3.2834	4.6639	630.444	443.835	1.65879
18021	-8.603	-76.652	21.7773	1366	1493	70.7777	123.074	21.0942	12.1309	3.36493	2.28604	443.694	653.093	2.33808	3.262	638.559	457.695	2.1304
18023	-8.619	-76.601	17.5797	1170	1101	77.2534	110.797	14.2518	9.9371	3.38298	1.9049	325.453	577.982	2.33858	2.37669	470.799	463.249	2.17624
18024	-8.608	-76.583	58.7151	1077	2276	111.29	159.042	20.451	14.3107	4.22577	2.97639	538.6	764.685	5.08563	4.31367	447.535	527.624	1.09588
18025	-8.602	-76.577	9.7479	1039	1039	71.0402	103.085	14.6255	10.0791	3.48158	1.69441	298.428	613.192	2.41239	1.96162	430.692	529.664	2.09327
18026	-8.587	-76.559	11.376	918	1004	60.1964	94.6106	16.6787	10.6119	2.81665	1.50814	356.452	665.721	1.89362	1.65497	530.201	606.658	2.2194
18027	-8.578	-76.542	20.6055	841	1012	72.3856	93.2266	13.9807	10.8553	3.05265	1.46578	331.515	690.416	2.01673	1.58467	501.802	638.619	2.77584
18028	-8.577	-76.539	8.037	828	566	50.8308	37.2277	11.135	15.2037	2.63389	0.542248	214.892	1043.8	1.46182	0.543502	387.189	1041.39	3.21231
18029	-8.572	-76.531	7.8039	815	830	63.9576	69.1178	12.9774	12.0085	3.13798	1.0393	264.501	798.612	2.07766	1.07226	399.488	774.066	2.40924
18030	-8.555	-76.521	7.2108	751	253	33.6449	16.0927	7.51972	15.7214	1.63688	0.228151	154.563	1108.92	0.896556	0.224758	282.191	1125.65	3.28509
18031	-8.548	-76.519	14.4207	728	680	61.3598	45.1659	11.0822	15.0556	2.78979	0.654562	243.746	1038.86	1.66403	0.65256	408.646	1042.05	2.92748
19001	-8.778	-76.6	9.1017	3251	323	35.603	41.7297	9.07228	7.7403	1.75001	2.02246	184.571	159.707	1.73253	2.15844	186.433	149.645	1.22839
19002	-8.779	-76.595	7.8813	3222	449	44.9701	46.1551	9.9844	9.72806	2.23374	2.17849	201.009	206.106	1.8077	2.30936	248.383	194.426	1.60963
19003	-8.773	-76.589	6.183	3109	269	34.5852	29.3643	7.7779	9.16077	1.66775	1.15553	161.295	232.793	1.83753	1.16904	146.392	230.103	0.904224
19004	-8.755	-76.562	7.0002	2705	600	39.7688	37.8758	15.0872	15.8412	1.99375	1.25474	300.941	478.187	2.3132	1.19528	259.381	501.977	0.886213
19005	-8.75	-76.534	7.0848	2361	1073	58.0363	80.0861	18.4884	13.3981	2.98805	2.90063	359.097	369.92	2.38132	2.87587	450.591	373.105	1.47519
19006	-8.749	-76.533	15.5547	2341	826	46.5611	43.2544	17.7401	19.0963	2.17981	1.26672	378.932	652.079	1.59197	1.17297	518.856	704.193	1.72926
19007	-8.733	-76.53	26.7471	2176	1111	75.7603	62.2383	14.6647	17.8507	3.10032	1.88464	358.35	589.502	3.95089	1.76444	281.203	629.662	0.727269
19008	-8.732	-76.517	9.2565	1992	846	67.2907	37.5137	12.5723	22.5517	3.18888	1.0169	265.297	831.941	2.91823	0.942208	289.902	897.891	1.11049
19009	-8.732	-76.514	8.0091	1963	592	36.7989	26.8235	16.0874	22.0702	1.79093	0.705989	330.555	838.539	1.18419	0.652138	499.919	907.784	2.23606
19010	-8.701	-76.502	9.8901	1353	1155	48.1383	41.1809	23.9934	28.047	2.28786	1.03147	504.838	1119.76	1.83563	0.941934	629.211	1226.2	1.68622
19011	-8.685	-76.476	10.0206	1091	458	43.9071	21.3131	10.4311	21.4891	1.99752	0.489956	229.284	934.778	1.17729	0.429766	389.028	1065.7	2.94101
19012	-8.67	-76.468	6.0876	1021	430	39.9149	25.2429	10.7729	17.0345	2.06885	0.573325	207.845	750.01	1.17351	0.492858	366.421	872.463	3.10795
20001	-8.89	-76.823	18.1539	3418	444	76.13	58.4882	5.83213	7.59128	3.37402	2.3358	131.594	190.085	6.36929	4.01124	69.7095	110.689	0.300251
20002	-8.882	-76.804	19.6695	3277	477	63.729	67.1627	7.48482	7.10215	2.77376	2.47434	171.968	192.779	4.70305	4.37019	101.424	109.149	0.398461
20003	-8.892	-76.787	17.307	2963	875	69.0717	83.8887	12.668	10.4305	3.1853	3.04061	274.7	287.771	3.87785	5.27385	225.64	165.913	0.943169
20004	-8.905	-76.783	7.398	2852	739	48.9537	53.3229	15.0959	13.859	2.38887	1.64484	309.351	449.284	1.82465	2.89137	405.008	255.589	1.35636
20005	-8.92	-76.773	7.7544	2725	851	62.2265	60.4865	13.6759	14.0693	3.00417	1.80061	283.273	472.618	5.07918	3.063	167.547	277.833	0.492427
20006	-8.942	-76.741	13.986	2512	1145	72.3102	99.2079	15.8346	11.5414	3.21501	3.00697	356.142	380.782	2.32427	4.97886	492.627	229.972	1.74636
20007	-8.944	-76.738	13.3191	2476	1077	60.5818	77.2257	17.7776	13.9461	2.89314	2.13514	372.259	504.416	2.15075	3.376	500.755	319.017	1.74232
20008	-8.95	-76.733	92.4273	2407	1624	146.001	144.325	11.1232	11.2524	5.58305	5.14219	290.881	315.819	10.9983	8.15766	147.659	199.077	0.321289
20009	-8.96	-76.72	8.9352	2313	1131	47.5121	78.9258	23.8044	14.3299	2.37275	2.02845	476.662	557.568	1.69201	3.0125	668.436	375.435	1.90789
20010	-8.971	-76.716	5.0922	2209	1059	36.8653	67.9911	28.7262	15.5756	1.96536	1.63932	538.833	646.001	2.47531	2.22897	427.825	475.108	0.656766
20011	-8.99	-76.691	15.7788	2115	1369	91.9288	100.404	14.892	13.6349	4.03018	2.52844	339.687	541.441	6.41941	3.69765	213.259	370.235	0.769658
20012	-8.994	-76.682	99.2898	2086	1928	138.472	170.457	13.9234	11.3108	4.87058	5.5577	395.846	346.906	9.453	8.61326	203.956	223.841	0.612178
20013	-8.992	-76.672	8.7633	2029	1329	52.3405	96.4596	25.3914	13.7778	2.60728	2.30607	509.727	576.304	1.79551	3.19671	740.179	415.74	2.37411
20014	-8.995	-76.671	5.157	2022	544	39.7575	46.4202	13.683	11.719	2.06585	0.984804	263.33	552.394	1.14367	1.18066	475.662	460.758	3.31031
20015	-8.985	-76.656	9.8964	1978	1415	60.4809	106.501	23.3958	13.2862	2.87682	2.53102	491.863	559.064	1.90697	3.51424	742.013	402.648	2.55734
20016	-8.984	-76.644	6.9498	1949	862	34.9581	75.4961	24.6581	11.4178	1.7187	1.64174	501.542	525.053	0.840837	2.002	1025.17	430.569	4.00491
20017	-8.975	-76.631	11.6982	1902	1094	44.0017	92.4999	24.8627	11.827	2.04056	2.04377	536.127	535.286	1.30046	2.54019	841.242	430.677	2.73584
20018	-8.968	-76.612	5.3127	1841	591	26.7619	56.3083	22.0836	10.4958	1.36162	1.11409	434.042	530.48	0.67531	1.26906	875.153	465.7	3.72961
20019	-8.944	-76.594	28.9161	1755	1150	68.0589	102.053	16.8971	11.2687	2.89263	2.17615	397.562	528.455	1.96695	2.59017	584.662	443.987	2.87452
20020	-8.948	-76.594	8.2701	1765	588	31.1383	59.0355	18.8835	9.96011	1.59484	1.14796	368.688	512.212	0.877534	1.27135	670.059	462.499	3.30309
20021	-8.909	-76.552	5.2785	1735	704	26.2205	69.4598	26.8493	10.1354	1.33179	1.35579	528.613	519.255	0.809003	1.49627	870.207	470.503	2.70997
20023	-8.885	-76.527	9.6111	1619	1096	47.7406	115.398	22.9574	9.49758	2.27146	2.31472	482.508	473.491	1.37694	2.5472	795.97	430.276	2.73228
20024	-8.872	-76.516	49.4577	1596	2200	96.3248	220.598	22.8394	9.97291	3.95888	5.81599	555.713	378.268	2.89586	8.40116	759.706	261.869	2.35478
20025	-8.872	-76.493	20.5902	1528	1363	68.4918	134.848	19.9002	10.1077	3.21925	2.74512	423.391	496.517	1.952	3.06645	698.257	444.488	2.72482
20026	-8.866	-76.469	6.3369	1496	815	55.7294	98.3246	14.6243	8.28887	2.7062	1.81257	301.16	449.637	1.68951	1.79685	482.387	453.571	2.57616
20027	-8.861	-76.465	5.0283	1453	765	52.297	94.5446	14.628	8.09142	2.69591	1.72383	283.763	443.78	1.675	1.67387	456.715	457.024	2.6518
20028	-8.861	-76.462	7.3017	1428	554	35.2181	71.4654	15.7306	7.752	1.78309	1.26299	310.697	438.641	1.03675	1.13451	534.361	488.318	2.83268
20029	-8.839	-76.455	10.9935	1302	493	43.32	55.7662	11.3804	8.84047	2.10543	0.957325	234.157	514.976	1.23934	0.803596	397.792	613.492	2.89692
20030	-8.82	-76.452	29.3445	1226	1648	77.7259	159.195	21.2027	10.3521	3.12521	3.12978	527.325	526.555	2.1695	3.34749	759.623	492.309	2.11996
20031	-8.836	-76.453	10.4472	1282	1473	69.4848	146.399	21.1989	10.0615	3.22383	2.8505	456.91	516.752	2.08795	3.01576	705.475	488.434	2.51692
20032	-8.831	-76.448	5.1255	1258	333	25.9247	25.1441	12.8449	13.2436	1.36059	0.410803	244.747	810.607	0.808935	0.324337	411.652	1026.71	2.70103
20033	-8.794	-76.439	11.088	1124	1582	76.3515	154.596	20.72	10.2331	3.63305	2.93862	435.446	538.347	2.40837	3.01421	656.876	524.848	2.243
20034	-8.792	-76.438	6.5952	1106	1224	71.9265	126.001	17.0174	9.71421	3.58086	2.27055	341.817	539.076	2.36487	2.17515	517.576	562.72	2.27535
20035	-8.792	-76.438	5.3973	1110	415	35.7579	33.3572	11.6058	12.4411	1.85832	0.541084	223.321	766.978	1.21534	0.422885	341.469	981.353	2.33796
20036	-8.77	-76.428	9.6795	953	794	48.2089	71.3058	16.47	11.1351	2.35355	1.19367	337.362	665.174	1.55322	0.969206	511.196	819.227	2.30465
20037	-8.76	-76.418	21.4605	887	1285	83.9997	122.43	15.2977	10.4958	3.63145	2.14968	353.853	597.764	2.33709	1.96096	549.829	655.293	2.64638
20038	-8.738	-76.39	5.8149	761	575	54.7506	35.7574	10.5022	16.0806	2.81399	0.570859	204.336	1007.25	1.67985	0.437853	342.291	1313.23	2.84757
20039	-8.738	-76.389	7.7022	763	468	46.8183	27.2708	9.99608	17.1612	2.22917	0.433643	209.943	1079.23	1.26234	0.331331	370.741	1412.48	3.11558
20040	-8.725	-76.374	13.5459	694	705	64.2103	45.557	10.9795	15.4751	3.08346	0.726315	228.639	970.654	1.748	0.556178	403.317	1267.58	3.13783
21001	-9.039	-76.587	5.4522	2017	519	25.8271	49.5131	20.0952	10.4821	1.27427	1.95054	407.291	266.08	0.612479	0.958553	847.376	541.441	4.37523
21002	-9.021	-76.557	21.5379	1595	1270	68.1391	102.483	18.6383	12.3923	2.89219	4.14589	439.114	306.328	1.43918	2.05568	882.45	617.801	3.68424
21003	-9.015	-76.545	11.5425	1526	795	55.6829	44.0588	14.2773	18.0441	2.58244	1.43073	307.848	555.662	1.38256	0.693506	575.02	1146.35	3.8392
21004	-9.028	-76.532	20.9214	1426	1043	59.1436	79.9898	17.6351	13.0392	2.58338	2.68395	403.735	388.606	1.27886	1.31066	815.571	795.784	4.11455
21005	-9.016	-76.509	47.5902	1343	1106	77.1745	86.2104	14.3312	12.8291	3.00286	2.7302	368.315	405.099	1.78258	1.33379	620.447	829.213	3.32089
21006	-9.017	-76.505	43.4835	1320	1303	82.0437	127.561	15.8818	10.2147	3.40708	4.48026	382.439	290.832	1.66194	2.20674	784.025	590.464	4.54243
21007	-9.009	-76.471	16.56	1269	1096	60.0484	92.8615	18.2519	11.8025	2.61671	2.71798	418.847	403.241	1.28672	1.33135	851.776	823.227	4.08589
21008	-8.998	-76.459	8.1621	1247	1039	52.5298	88.1393	19.7792	11.7882	2.571	2.46957	404.123	420.721	1.31921	1.21111	787.592	857.889	3.72479
21009	-8.992	-76.447	39.1392	1176	1565	89.5218	161.911	17.4818	9.66583	3.48735	5.58509	448.764	280.21	2.10106	2.77146	744.862	564.685	2.88224
21010	-9.011	-76.392	11.7369	972	1170	50.6272	114.053	23.1101	10.2584	2.3512	2.92341	497.618	400.217	1.22156	1.44702	957.795	808.557	3.37177
21011	-9.013	-76.383	58.1499	926	1685	119.887	175.762	14.055	9.58682	4.48463	5.43039	375.728	310.291	2.69771	2.68905	624.603	626.616	2.8456
21012	-9.024	-76.353	66.5181	827	1767	109.814	182.163	16.0908	9.70013	4.3266	5.45168	408.404	324.12	2.29365	2.70456	770.388	653.34	3.3892
21013	-9.02	-76.342	6.4233	788	612	37.1941	77.9547	16.4542	7.85072	1.82935	1.63336	334.546	374.687	0.974646	0.832191	627.92	735.409	3.56411
21014	-9.012	-76.324	6.4485	728	478	33.1464	51.2923	14.4209	9.31915	1.74927	1.00585	273.257	475.219	0.918926	0.523237	520.173	913.544	3.69813
21015	-9.011	-76.317	29.2617	707	1829	104.071	184.017	17.5745	9.93929	4.21953	5.14983	433.46	355.157	2.23736	2.56157	817.48	714.015	3.78562
21016	-9.046	-76.613	7.8588	2389	315	50.5291	50.7853	6.23403	6.20259	2.35523	2.36593	133.745	133.14	1.18692	1.1922	265.393	264.217	4.10254
22001	-9.059	-76.714	30.7881	2768	938	74.0518	77.5735	12.6668	12.0918	3.26834	3.269	286.996	286.938	4.94185	5.56289	189.808	168.617	0.468741
22002	-9.065	-76.699	11.4921	2479	1020	53.501	67.7256	19.0651	15.0608	2.58446	2.53092	394.667	403.016	3.31023	4.11415	308.136	247.925	0.750998
22003	-9.08	-76.674	10.9287	2197	1073	47.9775	49.1225	22.3647	21.8434	2.3198	1.52494	462.541	703.635	2.66653	2.17515	402.396	493.298	1.57795
22004	-9.067	-76.646	20.2527	1826	1081	59.656	43.4937	18.1206	24.8542	2.74681	1.16583	393.547	927.24	1.76969	1.433	610.841	754.36	3.11353
22005	-9.094	-76.611	98.0487	1616	2059	107.532	139.031	19.1479	14.8096	4.0653	4.79409	506.482	429.487	5.55222	7.17013	370.843	287.164	1.71161
22006	-9.095	-76.592	9.2403	1524	567	39.9866	39.3599	14.1798	14.4055	1.96838	0.928446	288.054	610.698	0.933251	0.80738	607.554	702.271	4.36034
22007	-9.118	-76.562	37.8855	1378	1946	117.154	116.186	16.6106	16.749	4.98291	3.16834	390.535	614.202	4.48826	3.78799	433.576	513.729	3.43959
22008	-9.137	-76.534	11.7666	1209	1299	54.8496	89.2646	23.683	14.5522	2.49388	2.07717	520.875	625.372	1.14005	1.91522	1139.42	678.252	4.91019
22009	-9.141	-76.532	9.0576	1188	1410	44.6952	92.0656	31.547	15.3152	2.08229	2.14519	677.139	657.285	0.994493	1.9899	1417.81	708.578	4.49943
22010	-9.144	-76.519	21.159	1151	933	59.2907	70.2395	15.736	13.2831	2.56254	1.55223	364.092	601.072	1.32906	1.23225	701.998	757.152	4.19045
22011	-9.147	-76.503	7.4061	1102	1035	45.4822	79.5313	22.7562	13.0137	2.2427	1.75602	461.498	589.402	1.00344	1.40735	1031.45	735.425	4.98778
22012	-9.148	-76.5	6.6591	1107	568	28.0853	51.0441	20.2241	11.1276	1.42832	1.05738	397.669	537.179	0.642842	0.744653	883.576	762.771	4.88537
22013	-9.172	-76.481	7.5483	1036	720	32.1219	72.5851	22.4146	9.9194	1.64477	1.51095	437.751	476.521	0.842924	1.06426	854.169	676.525	4.18667
22014	-9.177	-76.451	8.01	993	482	41.8514	53.0098	11.5169	9.09266	2.02054	1.04134	238.55	462.864	0.926585	0.671623	520.19	717.664	4.75002
22015	-9.182	-76.441	9.2754	985	1069	45.588	95.8702	23.4492	11.1505	2.2834	2.02442	468.162	528.054	1.26656	1.4862	844.02	719.286	3.68046
22016	-9.177	-76.414	9.5373	979	1047	60.374	95.8592	17.3419	10.9223	2.82908	2.02343	370.085	517.438	1.59117	1.48416	658.008	705.452	3.17863
22017	-9.184	-76.409	87.9228	959	1597	123.876	136.384	12.8919	11.7096	4.52382	2.98101	353.02	535.724	2.2028	2.48188	724.986	643.465	3.98834
22018	-9.188	-76.374	12.7494	938	1010	54.9903	111.826	18.3669	9.0319	2.51641	2.31165	401.366	436.917	1.39452	1.63766	724.264	616.733	3.08219
22019	-9.194	-76.366	6.6528	922	827	41.5795	104.907	19.8896	7.88316	2.11548	2.10584	390.927	392.718	1.15867	1.40692	713.752	587.81	3.2589
22020	-9.188	-76.343	13.5279	916	1066	60.1198	124.301	17.7313	8.57595	2.70918	2.5391	393.477	419.835	1.49684	1.77655	712.166	600.04	3.36388
22021	-9.177	-76.315	31.9239	886	1511	97.5281	162.406	15.493	9.30385	3.98159	3.37143	379.497	448.178	2.28123	2.55618	662.362	591.116	3.01568
22022	-9.184	-76.297	18.3015	853	915	58.8085	135.749	15.559	6.7404	2.59595	2.65106	352.472	345.145	1.56995	1.72104	582.822	531.656	2.65725
22023	-9.192	-76.284	5.3892	817	418	33.7091	90.5858	12.4002	4.61441	1.62834	1.66042	256.703	251.744	1.0163	0.975027	411.298	428.706	2.66184
22024	-9.196	-76.278	5.0985	792	590	37.3107	102.451	15.8132	5.75888	1.98338	1.89155	297.472	311.914	1.20487	1.12552	489.679	524.201	3.12722
23001	-9.418	-76.537	40.3029	2402	1636	86.1211	100.266	18.9965	16.3166	3.45219	3.62868	473.902	450.852	7.17352	8.59648	228.061	190.31	0.27371
23002	-9.459	-76.536	6.6951	3174	603	34.6054	39.4361	17.425	15.2906	1.68627	1.32149	357.594	456.303	3.86857	3.11681	155.871	193.467	0.190002
23003	-9.425	-76.535	12.6459	2541	1073	66.7431	45.7331	16.0766	23.4622	3.12077	1.37389	343.825	780.992	4.98389	3.12258	215.294	343.626	0.469621
23004	-9.393	-76.534	5.7618	2053	804	29.2612	29.5119	27.4766	27.2433	1.50239	0.749171	535.148	1073.19	1.8115	1.49833	443.83	536.599	0.690494
23005	-9.467	-76.534	6.552	3278	685	40.5664	44.223	16.8859	15.4897	1.95793	1.58285	349.859	432.763	4.49819	3.77956	152.283	181.238	0.189728
23006	-9.401	-76.53	5.7717	2164	1020	38.0511	35.4222	26.806	28.7955	2.10052	0.934603	485.593	1091.37	2.64554	1.96329	385.555	519.536	1.16286
23007	-9.366	-76.527	27.1665	1664	2194	81.4164	100.094	26.9479	21.9194	3.44102	2.92928	637.601	748.99	6.09723	6.3367	359.836	346.237	0.89387
23008	-9.474	-76.526	5.8158	3401	402	29.6688	30.2068	13.5496	13.3083	1.5084	1.07677	266.508	373.338	2.99971	2.58395	134.013	155.576	0.260025
23009	-9.481	-76.526	11.7243	3542	527	53.9895	63.4566	9.76117	8.30489	2.52038	2.6602	209.095	198.105	5.90192	6.49398	89.2929	81.1521	0.186836
23010	-9.36	-76.522	5.535	1582	1233	37.8526	47.8695	32.5738	25.7575	1.87677	1.17056	656.981	1053.35	1.46021	2.154	844.398	572.425	1.85142
23011	-9.379	-76.521	5.2335	1834	784	26.4158	31.2571	29.6792	25.0823	1.51728	0.760192	516.715	1031.32	1.23148	1.41515	636.63	554.006	1.51798
23012	-9.503	-76.513	8.6913	3747	227	34.5477	18.7465	6.57062	12.109	1.658	0.795335	136.912	285.414	3.97948	1.94156	57.0426	116.917	0.172626
23015	-9.289	-76.437	8.1369	1003	730	34.3846	50.1443	21.2304	14.558	1.64325	1.05195	444.243	693.948	0.754636	1.17578	967.354	620.865	4.63116
23016	-9.281	-76.421	23.8941	961	1121	65.5767	72.4823	17.0945	15.4658	2.80984	1.5307	398.956	732.343	1.61499	1.86862	694.122	599.907	3.19605
23017	-9.278	-76.407	10.1592	930	853	45.4862	63.6547	18.7529	13.4004	2.1151	1.29374	403.29	659.327	1.17727	1.39901	724.558	609.715	3.31234
23019	-9.269	-76.361	8.874	886	699	50.6309	66.561	13.8058	10.5016	2.40019	1.29267	291.227	540.743	1.19002	1.26374	587.383	553.121	4.55634
23020	-9.261	-76.352	11.1798	855	863	50.2223	76.2493	17.1836	11.3181	2.33932	1.48199	368.91	582.325	1.25638	1.48626	686.893	580.653	3.74798
23021	-9.232	-76.325	8.2314	819	850	47.7269	82.9884	17.8097	10.2424	2.42198	1.56875	350.952	541.834	1.15962	1.5041	732.996	565.121	4.18996
23022	-9.23	-76.322	8.0325	813	307	37.3471	47.1453	8.22018	6.51178	1.86233	0.79551	164.847	385.916	1.0129	0.615017	303.089	499.173	3.48651
23023	-9.23	-76.31	65.9412	804	2654	153.98	156.08	17.236	17.0041	6.25437	3.43649	424.344	772.299	6.31655	5.18361	420.166	511.999	2.11648
23024	-9.227	-76.3	5.0859	790	440	42.3886	61.7422	10.3801	7.1264	2.19824	1.05875	200.16	415.585	1.08949	0.848175	403.86	518.761	4.08392
23025	-9.217	-76.279	54.594	772	1484	108.04	122.046	13.7357	12.1594	4.18233	2.36832	354.826	626.605	3.35885	2.63741	441.818	562.673	3.12035
23026	-9.503	-76.513	7.8903	3745	408	57.2377	58.9996	7.12817	6.91531	2.71006	2.7756	150.55	146.995	6.73998	6.89899	60.5343	59.1391	0.168138
24001	-9.364	-76.255	6.9282	2163	1162	48.3654	42.012	24.0255	27.6588	2.46496	2.06015	471.408	564.037	2.46448	2.15125	471.5	540.151	0.99434
24002	-9.356	-76.249	5.5179	1956	1410	62.4879	51.9883	22.5644	27.1215	3.24525	2.46866	434.481	571.16	3.76675	2.57521	374.328	547.529	0.711687
24003	-9.348	-76.242	7.6788	1753	834	38.7913	28.6912	21.4997	29.0682	1.93559	1.12877	430.877	738.855	2.2099	1.21572	377.393	686.013	0.930941
24004	-9.327	-76.198	9.729	1090	1120	75.6683	55.7472	14.8014	20.0907	3.62747	1.80198	308.755	621.539	2.33306	1.71714	480.056	652.246	3.17465
24005	-9.327	-76.17	41.7285	910	2373	118.906	110.82	19.957	21.4132	4.72704	4.12741	502.006	574.937	3.03925	3.99154	780.785	594.507	3.15352
24006	-9.313	-76.151	21.924	809	1049	106.238	72.1905	9.8741	14.531	4.63328	2.11504	226.405	495.973	2.37684	1.74845	441.342	599.961	4.1651
24007	-9.307	-76.146	50.6187	788	981	108.77	72.0815	9.01903	13.6096	4.16644	2.07197	235.453	473.462	2.37806	1.66318	412.521	589.835	4.32948
24008	-9.301	-76.117	22.437	727	365	64.6097	48.1264	5.64931	7.5842	2.74321	1.21934	133.056	299.343	1.32712	0.783749	275.032	465.71	4.33694
24010	-9.299	-76.093	6.8337	703	351	48.4223	55.686	7.24873	6.3032	2.51473	1.35996	139.577	258.096	1.24211	0.840129	282.583	417.793	4.15496
25001	-9.61	-76.5	16.0551	3767	398	49.9902	68.5476	7.96156	5.80619	2.52903	2.98306	157.373	133.42	8.38312	5.83135	47.4763	68.2518	0.114311
25002	-9.621	-76.499	19.1871	3854	441	61.5056	61.071	7.17008	7.2211	2.86418	2.75418	153.971	160.12	6.03231	5.31986	73.1063	82.8969	0.186911
25003	-9.607	-76.496	9.819	3744	380	56.8698	59.7618	6.68193	6.35858	2.75454	2.43126	137.954	156.298	9.1163	4.84155	41.6836	78.4872	0.0945302
25004	-9.586	-76.452	49.473	3148	1021	97.5353	97.5315	10.468	10.4684	3.80723	3.76329	268.174	271.305	9.8317	7.78593	103.848	131.134	0.152767
25005	-9.584	-76.436	10.6164	2947	791	49.1574	33.4997	16.0912	23.6121	2.41495	0.872694	327.543	906.389	4.34742	2.20016	181.947	359.519	0.26478
25006	-9.58	-76.432	37.6281	2903	1144	116.874	63.178	9.78831	18.1076	4.93473	1.86219	231.826	614.331	11.4166	4.35614	100.205	262.618	0.216913
25007	-9.577	-76.419	14.1084	2786	1060	73.9177	50.7109	14.3403	20.9028	3.28133	1.32749	323.04	798.501	6.64164	3.26572	159.599	324.584	0.25966
25008	-9.563	-76.392	7.8219	2584	1221	45.8957	59.4005	26.6038	20.5554	2.23635	1.48919	545.979	819.911	3.97989	3.64627	306.792	334.863	0.370873
25010	-9.538	-76.352	20.7702	2221	1627	78.1545	81.0968	20.8177	20.0625	3.32716	1.977	489.006	822.966	6.50605	4.70758	250.075	345.613	0.317948
25011	-9.527	-76.339	23.5557	2162	1425	74.1134	66.8817	19.2273	21.3063	3.24885	1.51962	438.616	937.734	4.26626	3.5695	334.016	399.215	0.545842
25012	-9.516	-76.315	40.1445	2049	1541	81.5227	74.2745	18.9027	20.7474	3.40516	1.65712	452.549	929.928	4.41214	3.82918	349.264	402.436	0.893559
25013	-9.52	-76.295	9.5328	1921	1710	63.8069	83.4494	26.7996	20.4914	3.35849	1.84697	509.157	925.84	3.54574	4.21079	482.269	406.1	0.754864
25014	-9.526	-76.284	63.7119	1867	2047	120.031	107.066	17.0539	19.1191	4.55068	2.51791	449.823	812.977	8.6363	5.74206	237.023	356.492	0.340865
25015	-9.525	-76.273	6.2757	1818	1167	39.3932	65.7559	29.6244	17.7474	2.03318	1.33384	573.978	874.921	2.26503	2.80678	515.224	415.779	0.76068
25016	-9.512	-76.24	31.3497	1667	1861	81.7682	95.334	22.7594	19.5208	3.39863	2.00905	547.574	926.311	3.04211	4.36296	611.746	426.545	1.21549
25018	-9.503	-76.209	20.9106	1503	1812	71.2459	95.3467	25.433	19.0043	3.09346	1.92388	585.753	941.845	2.29824	3.99307	788.428	453.787	1.22256
25019	-9.498	-76.206	71.6571	1484	2033	129.797	104.702	15.663	19.4171	4.79657	2.16122	423.845	940.673	4.48035	4.57546	453.759	444.327	1.81643
25020	-9.488	-76.186	7.8228	1376	912	46.7458	56.9678	19.5098	16.009	2.24841	1.01237	405.62	900.86	2.26617	1.71433	402.441	531.985	1.04677
25021	-9.471	-76.164	11.8233	1266	924	47.3873	56.8869	19.4989	16.2428	2.25353	0.988977	410.023	934.299	1.32119	1.58256	699.371	583.866	2.85956
25022	-9.473	-76.146	7.4385	1147	1014	53.7707	59.6906	18.8578	16.9876	2.66318	1.02814	380.748	986.246	2.36939	1.60126	427.958	633.251	1.31903
25023	-9.47	-76.142	6.3459	1130	674	31.6427	39.4955	21.3003	17.0653	1.57115	0.657384	428.986	1025.28	0.848163	0.935538	794.659	720.441	3.24807
25024	-9.478	-76.123	30.1743	1065	1554	75.7312	91.8108	20.5199	16.9261	3.20778	1.65469	484.448	939.146	2.36438	2.83254	657.255	548.624	2.0585
25025	-9.477	-76.111	9.0135	1036	826	51.2316	51.1674	16.1229	16.1431	2.42767	0.850526	340.244	971.164	1.27536	1.19859	647.662	689.142	3.56948
25026	-9.471	-76.093	57.4254	965	2457	131.448	135.762	18.6918	18.0979	5.01734	2.61992	489.702	937.816	2.9984	5.00381	819.436	491.026	3.0034
25027	-9.472	-76.074	37.1007	924	1016	81.4741	67.2545	12.4702	15.1068	3.36423	1.11311	302.001	912.755	1.94758	1.52534	521.674	666.08	3.35749
25028	-9.497	-76.038	8.946	855	774	40.6828	57.2922	19.0252	13.5097	1.97096	0.917831	392.703	843.293	1.18959	1.10292	650.646	701.775	2.74545
26001	-9.643	-76.226	5.922	3292	308	24.7705	30.759	12.4341	10.0133	1.32	1.61346	233.333	190.894	2.05395	2.50724	149.955	122.844	0.413062
26002	-9.647	-76.193	6.363	2701	799	48.8937	55.6871	16.3416	14.348	2.42221	2.39106	329.865	334.161	2.42205	3.56694	329.885	224.001	1.00057
26003	-9.656	-76.175	18.0288	2408	1110	70.933	72.4993	15.6486	15.3105	3.18532	3.01484	348.474	368.178	3.16553	4.37591	350.652	253.662	1.15169
26004	-9.671	-76.172	14.3955	2144	1281	59.8428	67.8371	21.4061	18.8835	2.87158	2.46467	446.096	519.746	3.98857	3.35661	321.167	381.635	0.591222
26005	-9.679	-76.158	21.8817	1995	1537	70.4005	93.003	21.8322	16.5264	3.28861	3.61689	467.37	424.95	4.62431	5.04686	332.374	304.546	0.785206
26006	-9.675	-76.138	7.1613	1834	539	34.5706	29.1626	15.5913	18.4826	1.82696	0.784714	295.026	686.875	1.53249	0.842706	351.715	639.606	1.41102
26007	-9.68	-76.116	26.7642	1719	1731	87.6399	101.033	19.7513	17.133	3.90612	3.39529	443.15	509.824	4.80626	4.43119	360.155	390.64	0.872745
26008	-9.679	-76.101	13.0833	1658	748	49.2588	47.703	15.1851	15.6803	2.29039	1.23837	326.582	604.021	2.31277	1.31533	323.421	568.679	1.11136
26009	-9.65	-76.079	47.5407	1503	2031	116.104	137.948	17.493	14.7229	4.70333	4.69171	431.822	432.891	3.48311	6.1669	583.099	329.339	1.81925
26010	-9.646	-76.072	5.472	1449	462	27.1134	43.6105	17.0396	10.5938	1.41	1.02721	327.659	449.763	1.18984	1.05752	388.288	436.869	1.47708
26011	-9.625	-76.068	10.9377	1346	940	52.82	71.3998	17.7963	13.1653	2.53751	1.7263	370.442	544.516	1.83365	1.78033	512.638	527.993	1.9621
26012	-9.623	-76.058	33.345	1322	1985	119.719	125.316	16.5805	15.84	4.93434	3.54566	402.283	559.84	3.11118	4.17578	638.022	475.36	2.3305
26013	-9.613	-76.041	5.2407	1183	560	23.8364	47.353	23.4935	11.8261	1.19591	1.03972	468.264	538.609	0.938342	1.00537	596.798	557.008	1.65375
26014	-9.587	-76.028	7.3242	1093	597	33.9621	53.1778	17.5784	11.2265	1.66047	1.14054	359.538	523.438	1.16144	1.07141	514.016	557.212	2.0151
26015	-9.582	-76.028	31.1337	1081	1426	88.6083	105.736	16.0933	13.4864	3.78654	2.54289	376.597	560.779	2.27393	2.57996	627.109	552.723	2.36372
26016	-9.547	-76.011	24.804	964	1401	104.376	111.07	13.4227	12.6137	4.89964	2.55556	285.94	548.216	3.05029	2.5075	459.301	558.723	2.49644
27001	-10.687	-76.607	17.5851	4108	586	69.7986	76.1649	8.39559	7.69383	3.1186	3.15516	187.905	185.728	4.7263	4.87357	123.987	120.24	0.534632
27002	-10.67	-76.603	34.4106	4099	660	65.4904	80.4235	10.0778	8.20655	2.72432	3.28071	242.262	201.176	3.1384	5.05853	210.298	130.473	0.598106
27003	-10.717	-76.599	8.7543	4289	426	50.5191	46.1845	8.43246	9.22387	2.53917	2.14023	167.771	199.044	4.05706	3.27925	105.002	129.908	0.372519
27005	-10.52	-76.581	88.533	3484	1082	123.774	149.516	8.74173	7.23669	4.6333	3.94649	233.527	274.168	8.19864	5.73712	131.973	188.596	0.345272
27006	-10.5	-76.574	8.6166	3423	690	59.1343	123.173	11.6684	5.60187	2.91313	2.79649	236.859	246.738	4.45538	3.90995	154.869	176.473	0.379967
27007	-10.528	-76.574	28.1628	3542	946	86.1235	140.864	10.9842	6.71569	3.5391	3.69529	267.3	256.001	5.81478	5.36335	162.689	176.382	0.391916
27008	-10.498	-76.572	21.0582	3425	922	74.1454	145.167	12.435	6.35131	3.40749	3.60851	270.581	255.507	5.49686	5.19739	167.732	177.397	0.32156
27009	-10.496	-76.563	6.0138	3375	842	50.6157	144.287	16.6352	5.83559	2.66805	3.50641	315.587	240.131	4.86978	5.03029	172.903	167.386	0.298779
27010	-10.672	-76.546	44.1459	3995	499	105.571	78.5028	4.72669	6.35646	4.6817	2.41976	106.585	206.219	5.98331	3.65404	83.3987	136.561	0.571351
27011	-10.567	-76.542	5.4396	3744	435	32.6165	96.5205	13.3368	4.50682	1.79208	2.37095	242.735	183.471	2.46323	3.3553	176.597	129.646	0.488026
27012	-10.483	-76.537	59.9211	3288	1032	104.396	153.855	9.88543	6.70762	4.10368	3.73326	251.481	276.434	5.59172	5.38195	184.558	191.752	0.457576
27013	-10.599	-76.532	13.0554	3796	550	52.8703	104.981	10.4028	5.23905	2.46291	2.83424	223.313	194.055	3.93962	4.14338	139.607	132.742	0.40611
27014	-10.66	-76.531	45.5724	3963	538	122.006	86.7231	4.4096	6.20366	5.10303	2.62702	105.428	204.795	5.61739	3.94967	95.774	136.214	0.701787
27015	-10.602	-76.529	15.3459	3799	492	56.7636	102.422	8.66752	4.80366	2.85334	2.75218	172.429	178.767	3.5362	4.02025	139.132	122.38	0.659061
27016	-10.491	-76.519	34.2009	3182	1063	86.9685	159.737	12.2228	6.6547	3.6418	3.79409	291.888	280.172	5.03148	5.46747	211.27	194.423	0.490573
27017	-10.646	-76.522	25.1154	3912	426	55.3648	85.9027	7.69442	4.9591	2.49834	2.43436	170.513	174.995	3.23228	3.60991	131.795	118.009	0.670048
27018	-10.62	-76.521	11.9151	3845	383	46.9265	92.0712	8.16171	4.15982	2.19303	2.50161	174.644	153.102	2.52245	3.66263	151.837	104.57	0.821649
27019	-10.627	-76.52	29.7279	3862	663	102.904	103.333	6.44288	6.41617	4.13976	3.01118	160.154	220.179	6.92394	4.47449	95.7547	148.173	0.404973
27020	-10.483	-76.497	15.7581	3057	1035	66.3583	127.585	15.5971	8.11222	2.90561	2.65788	356.207	389.408	4.24932	3.70427	243.568	279.408	0.447125
27021	-10.461	-76.488	9.2745	2974	1024	48.3328	104.844	21.1865	9.76686	2.33598	2.02203	438.359	506.422	3.09783	2.81321	330.554	363.997	0.48834
27022	-10.432	-76.477	37.1592	2898	1319	82.5032	177.506	15.9873	7.43072	3.41241	4.05769	386.53	325.062	4.38182	5.85726	301.017	225.191	0.634157
27023	-10.419	-76.464	15.3387	2853	1249	61.6456	155.391	20.261	8.03778	2.9294	3.21697	426.367	388.254	3.75514	4.53441	332.611	275.449	0.62125
27025	-10.416	-76.435	21.5271	2780	1349	83.1634	175.168	16.2211	7.70117	3.83643	3.71068	351.629	363.545	5.1605	5.28401	261.409	255.299	0.826425
27026	-10.397	-76.418	11.9943	2714	1365	50.7851	152.04	26.878	8.97791	2.42084	2.95497	563.854	461.933	3.09065	4.16571	441.654	327.675	0.710178
27027	-10.364	-76.414	37.0638	2650	1454	79.0858	178.26	18.3851	8.15661	3.64702	3.57497	398.682	406.716	4.65425	5.05612	312.402	287.572	0.630206
27029	-10.299	-76.331	8.9829	2347	880	34.8342	81.0958	25.2625	10.8514	1.7042	1.2746	516.372	690.413	1.98204	1.86482	443.988	471.895	0.689818
27031	-10.265	-76.321	5.8887	2278	915	31.5651	88.8886	28.9877	10.2938	1.58309	1.37972	577.982	663.179	1.69088	2.01199	541.137	454.774	0.834643
27032	-10.254	-76.311	5.9931	2262	1077	41.5725	101.635	25.9066	10.5968	2.08749	1.58804	515.931	678.195	1.93236	2.32205	557.35	463.815	1.24005
27033	-10.253	-76.308	15.5619	2251	1528	55.646	147.007	27.4593	10.394	2.6215	2.43552	582.872	627.382	2.8104	3.49406	543.696	437.314	0.918214
27034	-10.239	-76.287	21.276	2213	1732	82.0474	179.287	21.1098	9.66048	3.80395	3.06879	455.316	564.392	5.06431	4.3417	342.001	398.922	0.785729
27035	-10.23	-76.259	15.9246	2191	1068	54.5675	107.624	19.5721	9.92344	2.39816	1.65243	445.341	646.323	2.90353	2.4003	367.828	444.944	0.724922
27036	-10.227	-76.257	65.2824	2184	1804	100.641	194.776	17.9252	9.26193	4.06907	3.35995	443.345	536.912	5.93398	4.74419	304.012	380.254	0.573638
27039	-9.985	-76.241	22.995	1932	1069	63.5069	146.715	16.8328	7.28623	2.70447	2.09522	395.271	510.209	2.48176	2.9621	430.743	360.893	1.06697
27040	-9.992	-76.24	5.481	1937	770	50.5582	114.101	15.23	6.74839	2.44681	1.58626	314.695	485.419	2.71346	2.21588	283.77	347.492	0.920326
27041	-10.213	-76.244	13.1301	2165	1015	43.0802	108.439	23.5607	9.36013	1.97706	1.65009	513.389	615.118	2.60779	2.38773	389.219	425.089	0.585088
27042	-9.926	-76.235	11.1816	1885	932	60.3984	139.963	15.4309	6.65892	3.03644	1.93641	306.938	481.303	3.34285	2.70324	278.804	344.771	0.956715
27043	-9.906	-76.231	48.6045	1868	1899	117.352	223.493	16.1821	8.49692	4.59174	3.3819	413.569	561.519	4.71372	4.77705	402.867	397.526	1.15563
27044	-10.017	-76.23	11.9781	1956	1300	75.6505	155.033	17.1843	8.38533	3.73031	2.26644	348.496	573.586	3.48921	3.23475	372.577	401.885	1.05429
27046	-10.038	-76.23	66.3696	1979	1813	110.606	203.024	16.3915	8.92997	4.37156	3.19507	414.726	567.437	6.61915	4.53224	273.902	400.023	0.554628
27047	-10.153	-76.233	18.7821	2101	1112	60.7574	121.328	18.3023	9.16527	2.60684	1.83076	426.571	607.399	3.16466	2.63954	351.381	421.286	0.768877
27048	-10.041	-76.228	51.6456	1979	1970	102.834	227.443	19.1572	8.66152	4.31708	3.7053	456.327	531.67	4.56023	5.21119	431.996	378.033	1.03271
27049	-10.053	-76.224	8.559	1986	1002	54.6762	132.25	18.3261	7.57654	2.67915	1.91977	373.999	521.938	3.24608	2.72834	308.68	367.257	0.684897
27050	-10.084	-76.216	6.2847	2012	1049	42.2379	133.052	24.8355	7.88412	2.11565	1.95895	495.828	535.491	2.47597	2.79904	423.673	374.771	0.781182
27051	-10.091	-76.214	33.5466	2023	1976	104.483	229.021	18.9121	8.62802	4.26151	3.8418	463.685	514.342	4.25083	5.40651	464.85	365.485	1.16475
27052	-9.882	-76.205	23.7609	1845	1746	116.967	209.413	14.9272	8.33761	4.866	3.06753	358.817	569.187	5.22918	4.35392	333.896	401.018	0.994985
27053	-10.104	-76.21	6.8355	2032	968	44.042	122.475	21.979	7.90364	2.19168	1.80361	441.671	536.7	2.47131	2.57426	391.695	376.031	0.906629
27055	-10.12	-76.204	8.3142	2047	1361	62.2706	146.613	21.8562	9.28294	2.96788	2.2161	458.577	614.142	2.62556	3.1972	518.366	425.685	1.29629
27056	-10.123	-76.204	33.813	2052	1943	102.937	222.808	18.8756	8.72052	4.34186	3.75955	447.504	516.817	3.89704	5.29477	498.584	366.966	1.26291
27057	-9.866	-76.183	26.5023	1836	1296	67.3382	182.235	19.2461	7.11169	2.77255	2.55426	467.44	507.387	3.34559	3.59559	387.376	360.442	0.77971
27059	-9.851	-76.152	6.8364	1818	856	40.2484	140.683	21.2679	6.08461	1.92622	1.87248	444.394	457.147	2.30268	2.58091	371.74	331.666	0.704829
27061	-9.837	-76.128	30.1158	1803	1163	73.6383	180.453	15.7934	6.44487	3.20859	2.4723	362.464	470.412	3.32441	3.45008	349.837	337.094	0.91027
27062	-9.821	-76.062	43.9047	1780	1769	104.838	230.555	16.8736	7.67278	4.1184	3.28271	429.535	538.883	5.27739	4.63079	335.203	382.008	0.67278
27063	-9.821	-76.06	85.8195	1774	1705	121.148	226.123	14.0737	7.54013	4.76129	3.19037	358.097	534.42	5.36899	4.50255	317.565	378.675	0.966573
27064	-9.823	-76.052	9.477	1780	1149	77.075	185.952	14.9075	6.179	3.51825	2.51567	326.583	456.738	3.55852	3.49457	322.887	328.796	1.0314
27065	-9.824	-76.045	20.547	1777	1051	61.6978	175.56	17.0346	5.98656	2.63874	2.34737	398.296	447.736	2.46918	3.24412	425.647	323.971	1.21037
27066	-9.824	-76.044	8.6544	1764	1235	76.6107	195.171	16.1205	6.32777	3.59112	2.64539	343.904	466.85	3.58586	3.67965	344.409	335.63	1.06126
27067	-9.823	-76.03	5.8428	1770	902	55.5488	156.638	16.238	5.75848	2.83449	2.05004	318.223	439.991	2.68138	2.81053	336.394	320.936	1.16035
27068	-9.822	-76.019	6.1542	1777	790	38.9148	140.707	20.3008	5.61451	1.9236	1.81275	410.689	435.801	1.73827	2.47252	454.475	319.512	1.24812
27069	-9.82	-76.013	6.8661	1761	1357	52.5915	204.533	25.8026	6.63462	2.56436	2.79903	529.176	484.812	2.3605	3.90988	574.878	347.069	1.2503
27070	-9.818	-76.003	12.2013	1740	1071	47.6316	180.979	22.4851	5.91781	2.25534	2.38606	474.874	448.857	2.03037	3.28056	527.489	326.469	1.26758
27072	-9.794	-75.922	59.7582	1589	1476	83.8914	219.045	17.5942	6.73835	3.29541	2.94497	447.895	501.194	3.10845	4.08659	474.834	361.182	1.15428
27073	-9.799	-75.869	13.4721	1415	1252	44.1736	184.866	28.3427	6.77246	2.24545	2.35935	557.571	530.655	2.09095	3.20369	598.772	390.799	1.19137
27074	-9.806	-75.865	14.3793	1401	1876	64.7716	237.725	28.9633	7.89146	2.98977	3.2044	627.473	585.445	3.65982	4.45278	512.593	421.31	0.775583
27076	-10.717	-76.599	8.5086	4284	387	46.1845	46.4346	8.37943	8.3343	2.14023	2.15051	180.822	179.957	3.27925	3.29535	118.015	117.438	0.408168
28001	-10.151	-76.023	6.5655	3788	190	38.8319	37.48	4.89289	5.06937	1.89662	1.48048	100.178	128.337	2.86646	2.75467	66.2838	68.9737	0.416921
28002	-10.138	-76.013	16.0182	3581	495	67.5669	47.1474	7.32607	10.499	3.14175	1.82461	157.555	271.29	4.39175	3.36134	112.711	147.262	0.463334
28003	-10.129	-75.991	8.6949	3456	395	56.2151	59.9865	7.02659	6.58482	2.80784	2.16552	140.677	182.404	4.50775	3.86329	87.6269	102.244	0.382184
28004	-10.111	-75.946	47.664	2994	994	117.261	88.5858	8.47683	11.2208	4.61955	2.98896	215.172	332.557	8.92213	5.23229	111.408	189.974	0.33104
28005	-10.103	-75.94	50.2335	2935	873	103.922	91.0539	8.40053	9.58773	4.18007	2.99749	208.848	291.244	6.91012	5.20344	126.336	167.774	0.36007
28006	-10.105	-75.929	26.8002	2888	930	98.6891	95.3282	9.42354	9.75577	4.25102	3.10646	218.771	299.377	6.32736	5.3938	146.981	172.42	0.440352
28007	-10.099	-75.916	6.6663	2807	411	24.703	31.8509	16.6377	12.9039	1.17963	0.812501	348.414	505.845	1.48526	1.33027	276.72	308.96	0.635858
28008	-10.077	-75.887	48.8592	2630	1059	89.6793	75.2302	11.8087	14.0768	3.76081	1.95485	281.588	541.731	4.10247	3.17444	258.137	333.602	0.800452
28009	-10.058	-75.873	60.9192	2534	1276	145.446	126.778	8.77303	10.0648	5.51802	3.77397	231.242	338.105	8.92831	6.43272	142.916	198.361	0.60203
28010	-10.052	-75.866	14.841	2500	1185	67.6562	86.3234	17.515	13.7274	3.15076	2.18208	376.099	543.06	3.36171	3.50247	352.499	338.332	0.778984
28011	-10.015	-75.86	71.604	2095	1508	115.798	101.781	13.0226	14.8162	4.20612	2.46451	358.525	611.886	5.34314	3.87972	282.231	388.688	0.916142
28012	-10.003	-75.839	10.4445	1825	1499	55.6864	88.3744	26.9186	16.9619	2.70259	1.98952	554.653	753.449	3.47253	3.06411	431.674	489.212	0.709457
28013	-9.997	-75.829	23.5818	1721	1934	71.3018	114.456	27.1242	16.8974	3.05621	2.71153	632.81	713.251	3.54646	4.20755	545.332	459.65	0.860963
28014	-9.993	-75.81	53.532	1597	1789	92.5109	100.744	19.3383	17.7578	3.61639	2.24167	494.693	798.065	2.99944	3.40956	596.444	524.702	1.26823
28015	-9.997	-75.782	16.6392	1470	1782	80.7158	105.664	22.0775	16.8648	3.58348	2.28163	497.282	781.02	2.42728	3.40357	734.156	523.568	1.97597
28016	-9.995	-75.776	85.3479	1410	2296	146.266	133.882	15.6974	17.1495	5.63134	3.07292	407.718	747.173	5.63931	4.66165	407.142	492.53	0.885616
28017	-9.996	-75.77	6.597	1359	844	41.157	37.9019	20.5069	22.268	1.98206	0.695509	425.82	1213.5	2.32439	0.877931	363.106	961.351	0.894003
28018	-9.999	-75.744	10.6497	1249	932	47.9277	44.2635	19.446	21.0557	2.26245	0.801473	411.942	1162.86	1.90042	0.992992	490.418	938.578	1.52658
28019	-9.999	-75.74	49.1445	1233	2288	114.857	141.377	19.9204	16.1837	4.53238	3.13791	504.812	729.147	2.87269	4.66628	796.467	490.327	2.49183
28020	-9.999	-75.717	14.7456	1135	1011	44.1684	50.0124	22.8897	20.215	2.19179	0.892564	461.267	1132.69	1.62896	1.07677	620.641	938.918	2.28435
28021	-9.995	-75.692	49.8366	1021	2221	110.588	133.329	20.0836	16.6581	4.56257	2.7477	486.787	808.312	2.98565	3.9094	743.892	568.118	2.4968
28022	-10.015	-75.658	8.9865	884	1212	50.2895	66.0854	24.1005	18.3399	2.44229	1.15435	496.256	1049.94	1.42669	1.32545	849.52	914.408	2.80277
28023	-10.161	-76.032	9.378	3793	416	57.4998	57.8433	7.23481	7.19184	2.73972	2.75358	151.84	151.076	5.51426	5.54009	75.4408	75.0891	0.287815
29001	-10.331	-75.99	27.7542	3429	719	78.285	118.151	9.1844	6.08545	3.38234	4.16015	212.575	172.83	6.16011	6.53472	116.719	110.028	0.335555
29002	-10.33	-75.99	8.541	3420	522	57.6841	75.0977	9.04929	6.95094	2.8332	2.24764	184.244	232.243	5.2327	3.61536	99.7573	144.384	0.300658
29003	-10.353	-75.986	18.5922	3599	455	71.276	98.5344	6.38364	4.61768	3.1427	3.44079	144.78	132.237	5.30653	5.40168	85.7434	84.233	0.367974
29004	-10.423	-75.987	14.2173	3907	377	64.1709	67.5722	5.87493	5.57922	2.95777	3.02899	127.461	124.464	4.81186	4.63709	78.3481	81.301	0.353362
29005	-10.369	-75.979	6.183	3669	327	51.3128	69.6949	6.37268	4.69188	2.60448	2.33402	125.553	140.102	4.46503	3.68406	73.2358	88.7609	0.341145
29006	-10.311	-75.977	6.7356	3245	424	39.5265	32.4992	10.727	13.0465	1.95283	0.818674	217.121	517.911	3.18923	1.35482	132.947	312.958	0.395979
29007	-10.393	-75.975	12.5883	3760	300	62.4966	73.2506	4.80026	4.09553	2.79579	2.75346	107.304	108.954	4.80198	4.27789	62.4742	70.128	0.347421
29008	-10.306	-75.972	11.0898	3189	531	57.2297	47.2277	9.2784	11.2434	2.66373	1.21455	199.345	437.201	4.62906	2.00127	114.71	265.332	0.38597
29010	-10.245	-75.901	14.3397	2614	966	68.3182	63.2245	14.1397	15.2789	3.13098	1.43937	308.529	671.129	4.43171	2.3657	217.975	408.336	0.586237
29011	-10.239	-75.889	9.6723	2567	872	59.6954	57.6043	14.6075	15.1377	2.87335	1.2719	303.478	685.59	3.80199	2.0844	229.353	418.345	0.73542
29012	-10.235	-75.872	23.3568	2479	1173	74.5813	82.2248	15.7278	14.2658	3.3716	1.87901	347.906	624.264	3.69665	3.07762	317.314	381.138	0.841472
29013	-10.239	-75.866	5.8023	2448	598	34.5397	43.5109	17.3134	13.7437	1.77688	0.913019	336.545	654.97	1.85692	1.47054	322.039	406.654	1.0041
29014	-10.234	-75.847	7.8633	2361	1065	63.3862	71.257	16.8018	14.9459	3.26711	1.5322	325.976	695.077	2.88316	2.48068	369.386	429.319	1.28831
29015	-10.227	-75.827	41.085	2265	1343	83.892	93.1488	16.0087	14.4178	3.50225	2.03785	383.468	659.027	3.35889	3.28541	399.834	408.777	1.29489
29016	-10.228	-75.823	8.7228	2255	1335	75.8585	90.3998	17.5986	14.7677	3.69484	1.96329	361.315	679.983	2.94825	3.16098	452.812	422.337	1.71513
29017	-10.246	-75.782	5.2767	1972	1171	44.0701	80.2318	26.5713	14.5952	2.3795	1.62242	492.121	721.763	1.84979	2.48303	633.044	471.601	1.77095
29019	-10.238	-75.76	6.6285	1868	1367	52.4797	91.8806	26.0482	14.878	2.77378	1.84884	492.83	739.384	2.19854	2.81019	621.775	486.444	1.67153
29020	-10.233	-75.743	6.498	1722	1688	60.4676	107.501	27.9158	15.7022	2.98538	2.17679	565.423	775.453	2.37631	3.31599	710.346	509.049	1.64037
29022	-10.222	-75.718	8.0505	1521	1203	49.5782	70.161	24.2647	17.1463	2.38729	1.28057	503.919	939.424	1.85203	1.78671	649.556	673.306	1.68156
29023	-10.214	-75.71	10.0071	1486	1114	47.3035	63.7698	23.55	17.4691	2.17677	1.14212	511.768	975.382	1.67815	1.53943	663.827	723.644	1.72571
29024	-10.156	-75.705	15.3891	1304	1338	61.7705	81.0575	21.6608	16.5068	2.68812	1.41868	497.745	943.133	1.56613	1.87134	854.334	714.996	2.79969
29025	-10.194	-75.702	24.5376	1425	1353	55.3959	80.4244	24.4242	16.8233	2.45533	1.45816	551.047	927.879	1.57091	2.01872	861.286	670.227	2.46337
29026	-10.171	-75.701	72.3879	1359	2315	147.38	150.72	15.7076	15.3596	5.90063	3.08614	392.331	750.127	5.31026	4.64664	435.949	498.21	1.54215
29027	-10.123	-75.694	46.6227	1222	2145	88.1751	138.076	24.3266	15.535	3.56638	2.63027	601.45	815.505	3.0956	3.78466	692.918	566.762	1.60129
29028	-10.111	-75.692	21.0861	1143	1315	63.1884	80.2528	20.8108	16.3857	2.7666	1.34875	475.313	974.975	1.48138	1.66248	887.687	790.989	3.26042
29029	-10.122	-75.692	7.7949	1212	1164	45.981	70.0623	25.3148	16.6138	2.26158	1.16849	514.685	996.162	1.24602	1.41603	934.173	822.017	2.98711
29030	-10.077	-75.683	59.4036	1037	1909	86.2178	124.433	22.1416	15.3416	3.3304	2.21735	573.204	860.939	3.34467	2.98431	570.759	639.678	1.49314
29031	-10.047	-75.664	17.1945	916	1510	54.2067	93.2609	27.8564	16.1911	2.47559	1.52121	609.956	992.63	1.46354	1.79094	1031.75	843.131	2.97839
29032	-10.448	-75.99	9.3357	3979	298	43.6978	45.2824	6.81956	6.58092	2.13399	2.19599	139.645	135.702	3.24795	3.34348	91.7501	89.1286	0.429086
30001	-10.459	-75.839	21.0798	3717	398	75.6063	83.5923	5.26411	4.7612	3.2085	3.40558	124.045	116.867	5.27385	5.26538	75.4668	75.588	0.358354
30002	-10.484	-75.769	7.191	3011	815	43.0913	63.2201	18.9133	12.8915	2.21298	1.89456	368.282	430.179	2.96865	3.09517	274.535	263.314	0.55525
30003	-10.483	-75.766	20.9637	2955	891	61.7254	66.0874	14.4349	13.4821	2.80929	1.98268	317.162	449.392	4.03086	3.23391	221.045	275.518	0.588818
30004	-10.486	-75.758	7.5654	2862	768	44.8988	39.2213	17.1051	19.5812	2.16848	1.06618	354.165	720.33	2.12096	1.74109	362.1	441.104	1.02283
30005	-10.508	-75.731	10.6389	2484	1131	64.0278	54.0328	17.6642	20.9317	2.96267	1.42	381.75	796.48	2.89562	2.23719	390.589	505.544	1.01724
30007	-10.514	-75.699	55.512	2196	1466	92.6258	72.2189	15.8271	20.2994	3.82662	1.84904	383.106	792.846	3.50933	2.849	417.743	514.567	0.959849
30008	-10.509	-75.688	9.5391	2113	1224	65.0724	52.8244	18.8098	23.1711	3.14187	1.27122	389.577	962.853	3.5216	1.85917	347.569	658.357	0.854638
30009	-10.509	-75.684	10.7397	2086	920	50.9538	41.102	18.0556	22.3834	2.34642	0.948297	392.087	970.16	2.32672	1.32314	395.406	695.317	1.01702
30010	-10.507	-75.675	26.3304	2040	1606	111.81	79.651	14.3637	20.163	4.67813	1.98341	343.299	809.716	4.18061	3.00223	384.154	534.936	1.3792
30011	-10.504	-75.668	13.8753	2006	1026	52.684	47.7855	19.4746	21.4709	2.48898	1.08255	412.218	947.765	2.81029	1.49312	365.086	687.15	0.790721
30012	-10.497	-75.651	6.4881	1948	792	50.7667	44.0949	15.6008	17.9613	2.50123	0.953641	316.644	830.501	2.05812	1.26187	384.817	627.638	1.35619
30013	-10.489	-75.63	60.4017	1896	1707	119.823	93.3779	14.246	18.2806	4.71359	2.21684	362.144	770.015	4.51481	3.23751	378.089	527.257	1.39182
30014	-10.473	-75.622	6.3927	1824	800	42.0081	52.8002	19.044	15.1515	2.09183	1.08868	382.44	734.836	1.45786	1.38179	548.749	578.96	2.12579
30015	-10.45	-75.6	8.6301	1752	778	49.9379	59.8751	15.5794	12.9937	2.35995	1.19918	329.667	648.776	1.52883	1.47442	508.887	527.665	2.53905
30016	-10.443	-75.59	72.0459	1736	1648	104.752	96.9586	15.7325	16.9969	4.09207	2.12126	402.73	776.898	2.87319	2.8639	573.578	575.438	2.21442
30017	-10.432	-75.579	40.6521	1719	1041	96.8487	77.8348	10.7487	13.3745	4.22113	1.57884	246.617	659.346	2.49171	1.94653	417.785	534.798	3.21638
30018	-10.415	-75.571	5.6313	1692	561	47.8156	60.8758	11.7326	9.21549	2.42476	1.14432	231.363	490.25	1.5925	1.29377	352.276	433.615	2.35564
31001	-10.496	-76.038	8.4924	4161	114	39.0191	38.0625	2.92165	2.99508	1.83297	1.65075	62.1942	69.0593	2.66295	2.53991	42.8096	44.8835	0.477619
31002	-10.56	-76.038	11.079	4035	332	66.5901	107.282	4.98572	3.09466	3.06825	4.12431	108.205	80.4984	4.73538	6.27933	70.1106	52.8718	0.430768
31003	-10.586	-76.023	58.014	3845	445	115.397	114.888	3.85627	3.87334	4.19782	4.05066	106.007	109.859	6.16074	6.14789	72.2316	72.3826	0.43933
31004	-10.601	-76.019	34.7949	3769	607	93.4883	133.953	6.49279	4.53144	3.66326	4.84812	165.7	125.203	6.45583	7.37072	94.0235	82.3529	0.308751
31005	-10.624	-76.002	63.4644	3621	656	111.415	136.338	5.88787	4.81157	4.39435	4.54637	149.283	144.291	6.74416	6.91447	97.2693	94.8734	0.417715
31006	-10.628	-75.991	12.519	3574	742	64.3091	141.568	11.538	5.2413	2.8834	4.69047	257.335	158.193	5.24066	7.13842	141.585	103.945	0.310071
31007	-10.63	-75.979	6.3999	3525	666	48.8814	115.226	13.6248	5.77993	2.47999	3.40112	268.549	195.818	4.2386	5.15742	157.127	129.134	0.374112
31008	-10.631	-75.978	16.4907	3509	747	71.2331	144.31	10.4867	5.17634	3.10317	4.66355	240.722	160.178	4.39472	7.10063	169.977	105.202	0.482981
31009	-10.636	-75.971	6.3162	3468	696	53.8013	112.557	12.9365	6.18351	2.7445	3.20299	253.598	217.297	3.98593	4.85546	174.614	143.344	0.46511
31010	-10.632	-75.941	91.6461	3341	1034	137.684	173.299	7.50993	5.96655	4.96793	5.68552	208.135	181.866	7.84128	8.68135	131.866	119.106	0.379841
31011	-10.63	-75.938	19.7091	3358	906	69.3874	159	13.0571	5.6981	3.06671	4.97377	295.43	182.155	4.75813	7.58472	190.411	119.451	0.449906
31012	-10.632	-75.92	67.527	3248	1111	111.205	173.991	9.99053	6.38539	4.05288	5.42334	274.126	204.855	6.32211	8.28276	175.733	134.134	0.358102
31014	-10.639	-75.859	18.1413	3025	1016	70.1011	93.8917	14.4934	10.821	2.97699	2.06841	341.284	491.198	4.40941	3.20855	230.416	316.654	0.460277
31015	-10.639	-75.856	11.304	3011	1012	64.8176	93.4967	15.613	10.8239	2.95748	2.03472	342.184	497.365	3.87101	3.16401	261.431	319.848	0.503005
31016	-10.637	-75.849	6.6816	2973	949	56.515	85.3565	16.792	11.1181	2.77473	1.78408	342.015	531.926	4.14996	2.79373	228.677	339.689	0.393071
31017	-10.649	-75.843	6.5502	2926	914	46.241	80.7317	19.766	11.3215	2.29204	1.62194	398.772	563.523	5.9564	2.56034	153.448	356.984	0.161258
31018	-10.65	-75.819	8.9253	2805	1053	45.5548	90.9331	23.115	11.5799	2.32224	1.81437	453.441	580.366	3.82171	2.8754	275.531	366.21	0.362994
31019	-10.648	-75.813	9.3024	2784	1047	55.3542	89.286	18.9146	11.7264	2.67249	1.7613	391.77	594.446	4.29301	2.79885	243.885	374.082	0.396563
31020	-10.645	-75.81	37.3527	2758	1549	124.737	208.23	12.4181	7.43888	5.17235	5.93049	299.477	261.193	8.635	9.13177	179.386	169.627	0.421842
31021	-10.644	-75.792	29.1276	2667	1143	76.4011	93.9899	14.9605	12.1609	3.33329	1.82346	342.904	626.83	3.425	2.91256	333.723	392.438	0.752511
31022	-10.648	-75.777	11.826	2591	1147	59.738	90.6334	19.2005	12.6554	2.71846	1.71701	421.93	668.022	2.68263	2.75703	427.565	416.027	0.896595
31023	-10.668	-75.758	6.8013	2472	1148	46.1955	86.4607	24.8509	13.2777	2.33427	1.57946	491.802	726.832	3.51034	2.54961	327.034	450.264	0.447667
31024	-10.668	-75.757	16.3467	2480	1223	76.8688	94.499	15.9102	12.9419	3.47923	1.7636	351.514	693.47	3.29314	2.83754	371.378	431.008	1.01486
31025	-10.682	-75.742	19.2726	2367	1166	54.96	85.0291	21.2154	13.713	2.53272	1.51887	460.375	767.678	3.55006	2.45905	328.445	474.166	0.665882
31026	-10.685	-75.735	5.7123	2332	781	37.0729	49.9438	21.0666	15.6376	1.87694	0.829828	416.104	941.159	1.86172	1.37724	419.503	567.075	0.902749
31027	-10.698	-75.711	41.751	2202	1542	93.7964	113.169	16.4399	13.6256	3.84661	2.08031	400.872	741.234	3.15546	3.34132	488.677	461.494	1.48737
31028	-10.7	-75.71	6.6717	2200	1353	52.2828	96.6063	25.8785	14.0053	2.68234	1.71553	504.41	788.679	2.79715	2.76952	483.707	488.533	1.00733
31029	-10.707	-75.694	5.8815	2129	1134	44.9268	74.183	25.241	15.2865	2.26687	1.24668	500.248	909.616	1.90344	2.03038	595.764	558.517	1.30741
31031	-10.716	-75.658	18.4284	1930	1774	99.4432	125.282	17.8393	14.1601	4.35105	2.24816	407.718	789.088	3.27889	3.58376	541.036	495.01	1.58342
31032	-10.723	-75.645	42.6348	1863	1695	99.0126	115.179	17.119	14.7163	4.096	2.00275	413.818	846.336	2.55168	3.19343	664.269	530.777	1.92372
31033	-10.723	-75.642	11.8089	1857	1420	55.6617	89.7091	25.5113	15.8289	2.8103	1.48497	505.285	956.25	2.81366	2.38085	504.681	596.426	0.991368
31034	-10.722	-75.631	8.4546	1791	894	38.9165	48.4591	22.9723	18.4485	1.88052	0.76079	475.401	1175.09	1.82778	1.18196	489.119	756.369	1.18396
31035	-10.722	-75.606	9.3843	1693	1262	54.0864	70.9033	23.333	17.7989	2.56521	1.12012	491.967	1126.67	1.97003	1.76463	640.6	715.166	1.83081
31036	-10.724	-75.58	53.9001	1562	1861	113.106	116.891	16.4537	15.9208	4.49824	1.94867	413.717	955.01	2.68612	3.06809	692.82	606.567	2.69707
31038	-10.741	-75.544	13.194	1386	1208	67.1098	64.3329	18.0004	18.7773	3.00423	0.976533	402.1	1237.03	1.86882	1.43821	646.397	839.934	2.46325
31039	-10.742	-75.537	6.0705	1361	677	35.0789	34.1134	19.2993	19.8455	1.72308	0.489992	392.9	1381.66	1.16277	0.664792	582.233	1018.36	2.19462
31040	-10.744	-75.534	26.9424	1353	1575	85.3931	85.979	18.4441	18.3184	3.86426	1.32763	407.581	1186.32	3.84074	2.01687	410.077	780.914	1.67966
31041	-10.744	-75.531	15.5241	1341	1178	72.8149	63.2799	16.178	18.6157	3.21551	0.952564	366.35	1236.66	2.02851	1.38128	580.721	852.831	2.64808
31042	-10.763	-75.486	24.0462	1204	1072	86.4755	59.6329	12.3966	17.9767	3.67195	0.871563	291.943	1229.97	2.34148	1.19231	457.829	899.096	2.65572
31046	-10.751	-75.415	7.1352	1014	1226	48.5957	78.2214	25.2286	15.6735	2.4394	1.11963	502.583	1095.01	1.67407	1.45411	732.347	843.129	2.11764
31047	-10.754	-75.402	11.5695	1012	1329	63.5922	83.7221	20.8988	15.8739	2.9653	1.20744	448.183	1100.68	2.05344	1.59343	647.208	834.05	2.08895
31048	-10.758	-75.396	29.8116	983	1296	89.146	85.857	14.5379	15.0949	3.82465	1.22726	338.855	1056.01	2.09104	1.58467	619.786	817.838	3.05799
32001	-10.912	-75.949	8.2737	4144	269	58.2467	57.5	4.61829	4.67826	2.94598	2.49607	91.3108	107.77	6.46275	6.13365	41.6231	43.8564	0.22674
32002	-10.921	-75.939	10.548	4078	184	45.6608	56.8267	4.02971	3.23792	2.129	2.23956	86.4257	82.1589	3.59211	5.41259	51.2233	33.9948	0.311797
32003	-10.924	-75.938	5.2371	4073	149	47.9426	48.3872	3.10788	3.07932	2.48898	1.83213	59.8638	81.3261	5.13166	4.38994	29.0354	33.9413	0.235129
32004	-10.948	-75.917	11.5002	3904	407	49.2891	85.5348	8.2574	4.7583	2.4442	3.25801	166.516	124.923	4.8405	7.69794	84.0823	52.8713	0.254826
32005	-10.956	-75.909	5.1606	3808	457	27.3846	84.4887	16.6882	5.40901	1.3755	3.0437	332.243	150.146	2.86362	7.07906	159.588	64.5566	0.238572
32006	-10.971	-75.874	35.2818	3559	842	119.239	115.079	7.06145	7.31669	5.21304	4.11899	161.518	204.419	10.3269	9.50082	81.5349	88.6239	0.258219
32007	-10.969	-75.873	6.552	3567	442	37.1259	35.5888	11.9054	12.4196	1.87652	0.949255	235.542	465.628	3.82496	1.91216	115.557	231.152	0.240247
32010	-10.988	-75.758	9.9216	2929	1044	53.6877	82.5323	19.4458	12.6496	2.53883	1.97905	411.212	527.526	5.84048	3.91831	178.752	266.441	0.211516
32012	-11.003	-75.735	11.7774	2831	1205	62.7051	95.554	19.2169	12.6107	2.87905	2.2663	418.541	531.704	7.19761	4.47167	167.417	269.474	0.170738
32013	-10.982	-75.712	5.0499	2727	920	33.319	75.8203	27.6119	12.134	1.77075	1.63171	519.555	563.825	3.97946	3.1643	231.187	290.743	0.197999
32014	-10.975	-75.703	42.7716	2681	1438	110.352	124.436	13.031	11.5561	4.59176	2.96268	313.17	485.371	8.86683	5.90143	162.177	243.67	0.239302
32015	-10.964	-75.682	27.2439	2625	1587	100.056	147.775	15.8612	10.7393	4.37963	3.69326	362.359	429.702	10.4048	7.57103	152.526	209.615	0.177602
32016	-10.954	-75.678	64.3491	2542	1354	102.629	108.248	13.1931	12.5083	4.15686	2.35704	325.727	574.448	8.15462	4.59572	166.041	294.622	0.412693
32017	-10.956	-75.654	18.4536	2457	1337	76.8184	105.206	17.4047	12.7084	3.48501	2.22806	383.643	600.073	4.06084	4.32621	329.243	309.046	0.681146
32018	-10.959	-75.645	6.8616	2403	1212	47.7946	96.2532	25.3585	12.5918	2.39425	1.95443	506.212	620.131	5.8246	3.76666	208.083	321.77	0.218478
32019	-10.958	-75.609	16.5555	2274	1537	83.5453	121.584	18.3972	12.6415	3.84263	2.52073	399.987	609.745	4.25408	4.87799	361.3	315.089	0.862827
32021	-10.956	-75.588	6.4989	2109	1061	38.2528	76.112	27.7365	13.94	1.92896	1.37419	550.038	772.091	2.55884	2.57782	414.642	411.588	0.614795
32022	-10.954	-75.57	17.2143	1997	1580	79.8237	111.334	19.7936	14.1915	3.61706	2.15979	436.819	731.554	3.071	4.12463	514.49	383.065	1.38888
32023	-10.957	-75.558	24.498	1947	1577	82.7887	109.073	19.0485	14.4582	3.52364	2.08061	447.548	757.951	2.57152	3.95475	613.257	398.761	1.71955
32024	-10.957	-75.555	9.2025	1890	1365	51.1716	90.5876	26.675	15.0683	2.42111	1.64433	563.791	830.126	3.11677	3.08297	437.954	442.754	0.738486
32025	-10.951	-75.533	5.8437	1676	1366	47.8396	87.0954	28.5538	15.684	2.3949	1.48641	570.378	918.99	1.69103	2.71277	807.79	503.544	1.84817
32026	-10.952	-75.532	19.2474	1678	1786	82.203	115.511	21.7267	15.4617	3.56568	2.13388	500.886	836.973	4.5734	3.98906	390.519	447.725	0.791193
32027	-10.951	-75.521	6.2451	1676	751	28.6531	35.3637	26.2101	21.2365	1.48184	0.565621	506.802	1327.75	0.982562	0.993414	764.328	755.979	2.23173
32028	-10.965	-75.5	8.9325	1730	1081	42.4136	59.7626	25.4871	18.0882	2.05257	0.977932	526.657	1105.39	1.63628	1.77228	660.644	609.949	1.67761
32029	-10.965	-75.495	12.6009	1662	1922	77.0957	127.401	24.9301	15.0862	3.54648	2.4156	541.947	795.661	2.35708	4.5513	815.416	422.297	2.28395
32030	-10.965	-75.492	5.1336	1564	2041	63.5717	135.716	32.1055	15.0387	3.26944	2.57654	624.265	792.148	2.04928	4.83855	995.958	421.82	2.51671
32031	-10.964	-75.488	6.2226	1455	570	34.1896	23.11	16.6717	24.6646	1.69311	0.361879	336.659	1575.11	1.07875	0.586456	528.39	971.939	2.22709
32032	-10.975	-75.447	31.059	1489	2135	89.8103	132.288	23.7723	16.1391	3.91449	2.41851	545.409	882.774	2.40544	4.45112	887.571	479.655	2.7915
32033	-10.979	-75.443	58.0446	1322	2327	122.062	152.24	19.0641	15.2851	4.36027	2.86887	533.682	811.12	5.8607	5.31299	397.052	437.983	1.50485
32034	-11.011	-75.42	7.2882	1158	772	26.0899	42.7816	29.59	18.0451	1.31033	0.661048	589.165	1167.84	0.797936	0.966172	967.497	799.03	2.80664
32035	-11.036	-75.414	5.8509	1066	627	27.8669	40.8204	22.4998	15.36	1.43629	0.627536	436.541	999.146	0.996499	0.881473	629.203	711.309	2.0823
32036	-10.88	-75.95	5.8293	4211	111	25.0751	26.8907	4.42671	4.12783	1.24758	1.32539	88.9724	83.749	3.10992	3.30307	35.6923	33.6051	0.161991
33001	-11.107	-75.619	8.0784	3710	336	50.9331	43.308	6.59689	7.75838	2.58112	1.9084	130.176	176.063	6.63636	5.48944	50.6302	61.2084	0.154383
33002	-11.118	-75.614	9.1674	3685	332	46.8783	52.3896	7.08217	6.33713	2.27314	2.20152	146.054	150.805	4.8145	6.24288	68.9584	53.1806	0.185233
33003	-11.138	-75.596	5.1624	3461	229	32.1596	20.2617	7.12072	11.3021	1.6205	0.632912	141.314	361.819	4.12688	1.59936	55.4898	143.182	0.160098
33004	-11.14	-75.594	6.264	3416	370	26.8856	35.9257	13.762	10.299	1.37679	1.19235	268.741	310.313	2.11419	3.08412	175.008	119.969	0.42462
33005	-11.135	-75.553	5.7231	2777	726	41.9606	27.6778	17.3019	26.2305	2.13997	0.766039	339.258	947.733	4.57	1.61268	158.862	450.183	0.236854
33006	-11.102	-75.507	8.4105	2232	789	46.8768	39.4255	16.8314	20.0124	2.25922	1.01603	349.236	776.55	1.58709	1.8395	497.135	428.92	1.82362
33007	-11.097	-75.506	67.5135	2141	1647	96.195	95.1369	17.1215	17.3119	3.73321	2.76517	441.176	595.623	8.63119	6.08947	190.82	270.467	0.536857
33008	-11.091	-75.472	6.0273	1566	1212	40.1024	49.6645	30.2226	24.4037	1.97483	1.20657	613.725	1004.5	1.25247	1.93408	967.691	626.656	2.49066
33009	-11.089	-75.472	12.7458	1543	1688	85.8108	64.7984	19.6712	26.05	4.06575	1.61192	415.176	1047.2	3.20309	2.73115	526.991	618.056	1.7748
33010	-11.09	-75.472	5.3514	1553	810	31.6212	24.988	25.6157	32.4155	1.619	0.574699	500.308	1409.43	1.01266	0.788521	799.873	1027.24	2.58147
33011	-11.078	-75.458	24.9246	1361	1019	67.5242	33.2772	15.0909	30.6215	2.79893	0.756423	364.067	1347.13	1.93965	1.00301	525.353	1015.94	2.15896
33012	-11.071	-75.43	15.0246	1148	1646	68.0868	68.974	24.175	23.8641	3.13686	1.62122	524.728	1015.29	2.02291	2.39695	813.681	686.706	2.54114
33013	-11.071	-75.427	6.0795	1121	838	32.2975	32.3365	25.9463	25.915	1.65872	0.695134	505.21	1205.52	0.900399	0.796256	930.699	1052.42	3.38689
33014	-11.107	-75.638	6.6213	3806	297	25.8526	28.3749	11.4882	10.467	1.28759	1.39147	230.663	213.444	3.84918	4.13795	77.1593	71.7747	0.125495
34001	-11.35	-75.451	6.4638	3544	393	30.5789	29.174	12.852	13.4709	1.60729	1.04484	244.511	376.134	4.27611	2.88194	91.906	136.366	0.156123
34002	-11.332	-75.431	10.3662	3209	799	46.9988	51.1626	17.0004	15.6169	2.37286	1.7691	336.725	451.642	6.08857	4.82257	131.229	165.679	0.291823
34003	-11.331	-75.424	21.5163	3093	981	62.7689	63.0836	15.6288	15.5508	2.78741	2.21133	351.939	443.624	7.1336	6.0253	137.518	162.814	0.235879
34004	-11.3	-75.393	8.7633	2032	1036	36.9724	20.7678	28.0209	49.8849	1.72113	0.545201	601.93	1900.22	1.99697	1.13581	518.786	912.124	0.80128
34005	-11.288	-75.382	5.0976	1726	728	29.6473	17.4553	24.5554	41.7064	1.5696	0.445247	463.811	1635.05	1.12933	0.825733	644.63	881.641	1.9175
34006	-11.268	-75.37	22.9689	1428	2037	67.0337	55.9483	30.3877	36.4086	2.782	1.48653	732.207	1370.3	3.91975	3.01067	519.675	676.593	0.918583
34007	-11.228	-75.344	18.1314	1070	1149	66.7229	45.5068	17.2205	25.249	2.92316	1.10034	393.068	1044.22	2.0715	1.60652	554.671	715.21	2.10538
35001	-11.5	-75.44	5.2632	3866	436	40.2694	33.7416	10.8271	12.9217	2.08935	1.40309	208.677	310.742	4.37754	2.917	99.5992	149.469	0.213113
35002	-11.486	-75.421	7.8183	3587	627	35.5836	42.8201	17.6205	14.6427	1.715	1.57729	365.597	397.518	4.12238	3.36416	152.097	186.376	0.161334
35003	-11.476	-75.417	11.1258	3454	892	70.002	71.157	12.7425	12.5357	3.30533	2.8658	269.867	311.257	7.36929	6.01148	121.043	148.383	0.154417
35004	-11.465	-75.391	19.0494	3209	1035	75.9154	70.3313	13.6336	14.7161	3.56438	2.45753	290.373	421.155	8.76778	5.38035	118.046	192.367	0.153924
35005	-11.464	-75.391	8.2062	3202	714	47.5983	43.1438	15.0005	16.5493	2.28556	1.34786	312.397	529.729	5.58939	3.06711	127.742	232.793	0.193779
35006	-11.461	-75.383	5.6565	3089	696	39.7108	37.6795	17.5267	18.4716	2.06257	1.12638	337.444	617.908	4.17893	2.61993	166.55	265.656	0.21744
35007	-11.447	-75.372	18.3501	2623	1476	76.7615	70.8342	19.2284	20.8374	3.50158	2.22943	421.524	662.052	7.49811	5.04472	196.849	292.583	0.275388
35008	-11.436	-75.364	54.6606	2386	1848	108.67	89.9876	17.0056	20.5362	4.46161	2.94447	414.2	627.617	10.1017	6.54777	182.94	282.233	0.246495
35009	-11.432	-75.359	9.9765	2294	1285	49.4858	44.5811	25.967	28.8239	2.31415	1.21153	555.28	1060.64	3.24906	2.86723	395.499	448.167	0.469101
35010	-11.408	-75.342	12.4587	1838	1586	62.5662	48.5318	25.3491	32.6796	3.0263	1.23012	524.073	1289.3	3.45007	2.83794	459.701	558.855	0.9315
35011	-11.391	-75.332	7.2603	1657	581	31.6982	18.8359	18.3291	30.8453	1.62487	0.413319	357.566	1405.69	1.14917	0.794799	505.581	731.002	2.03923
35012	-11.359	-75.327	37.3716	1435	2582	98.8756	108.384	26.1136	23.8227	4.38881	2.99408	588.314	862.369	5.83323	6.44022	442.636	400.918	1.00769
35013	-11.358	-75.326	5.8788	1432	472	26.8711	23.2819	17.5653	20.2733	1.30545	0.500039	361.562	943.927	0.811324	0.816257	581.765	578.249	2.74366
35014	-11.324	-75.315	23.2317	1257	1540	71.61	58.4957	21.5054	26.3267	3.10124	1.28289	496.575	1200.42	2.5945	2.26645	593.564	679.477	2.37109
36002	-11.542	-75.332	17.7885	3088	1306	79.1844	82.985	16.4932	15.7378	3.58314	2.56093	364.485	509.971	7.60842	3.97347	171.652	328.68	0.187045
36003	-11.591	-75.332	7.3287	3526	826	51.4618	49.1386	16.0507	16.8096	2.54587	1.54433	324.447	534.859	5.1749	2.35048	159.617	351.417	0.236378
36004	-11.601	-75.331	41.6457	3643	804	81.9059	66.4005	9.81614	12.1083	3.39974	2.40822	236.488	333.856	4.63305	3.72009	173.536	216.124	0.471797
36005	-11.596	-75.331	7.8948	3580	753	47.0906	44.9891	15.9905	16.7374	2.31182	1.41626	325.717	531.682	4.50532	2.1499	167.136	350.248	0.261761
36006	-11.619	-75.32	8.0343	3956	477	54.4361	51.8241	8.76257	9.20421	2.60907	1.95728	182.824	243.705	4.87775	3.00802	97.7909	158.576	0.285544
36007	-11.514	-75.306	10.4355	2647	1188	47.2658	49.2078	25.1345	24.1425	2.30115	1.16737	516.264	1017.67	3.48627	1.91274	340.765	621.1	0.313466
36008	-11.511	-75.301	7.722	2557	1327	45.4163	54.1537	29.2186	24.5043	2.20127	1.29	602.833	1028.68	4.67479	2.11562	283.863	627.239	0.238026
36009	-11.651	-75.303	7.7535	4326	238	47.2358	46.0384	5.03855	5.1696	2.46129	2.31719	96.6975	102.711	3.2011	3.66524	74.3494	64.9344	0.557272
36010	-11.638	-75.301	14.9553	4177	332	47.0239	44.436	7.06024	7.47142	2.28456	1.94121	145.323	171.027	3.66779	3.00534	90.5177	110.47	0.381036
36011	-11.499	-75.28	6.5376	2188	842	27.0423	24.8581	31.1364	33.8723	1.47362	0.509118	571.384	1653.84	2.82032	0.90514	298.547	930.243	0.273117
36012	-11.443	-75.259	17.622	1656	1787	65.1945	62.9146	27.4103	28.4036	2.89571	1.29845	617.121	1376.26	3.46178	2.23694	516.208	798.858	1.3643
36013	-11.458	-75.259	21.0618	1752	1276	91.8238	46.0776	13.8962	27.6924	3.9604	0.929407	322.19	1372.92	5.03012	1.62972	253.672	782.956	0.925497
36015	-11.435	-75.258	6.2838	1595	516	40.485	25.5888	12.7455	20.1651	2.05885	0.49658	250.626	1039.11	1.40606	0.837876	366.982	615.843	2.43623
37001	-11.518	-75.074	13.8096	2806	1384	69.3873	123.623	19.946	11.1953	3.12208	4.46572	443.294	309.917	4.84453	8.14577	285.683	169.904	0.454873
37002	-11.497	-75.03	20.9574	3560	732	77.4714	106.328	9.44865	6.88438	3.4276	4.27767	213.561	171.121	6.69038	7.93436	109.411	92.2569	0.32762
37003	-11.493	-75.011	8.7795	3739	515	53.0824	96.1845	9.70189	5.35429	2.5468	4.00338	202.214	128.641	3.92223	7.46696	131.303	68.9705	0.418307
37004	-11.492	-75.002	20.4282	3838	300	74.0245	67.8037	4.05271	4.42454	3.26927	2.6213	91.7636	114.447	5.80176	4.81557	51.7085	62.2979	0.348924
37005	-11.487	-74.987	12.1482	3859	513	57.4721	75.8803	8.92607	6.76065	2.72671	3.37385	188.139	152.052	5.23561	6.35212	97.9828	80.7605	0.299842
37006	-11.476	-74.953	8.5536	3953	258	46.8236	47.4146	5.51005	5.44136	2.30443	2.32841	111.958	110.805	4.41708	4.46108	58.4097	57.8335	0.296855
38001	-11.421	-75.136	7.7895	2512	709	31.5155	37.3433	22.4968	18.986	1.63067	0.991596	434.791	715.009	1.2091	1.33436	586.389	531.342	1.94556
38002	-11.413	-75.119	60.1119	2665	1320	113.927	95.3169	11.5863	13.8485	4.19969	3.17136	314.309	416.226	6.46757	5.17137	204.095	255.252	0.662067
38003	-11.427	-75.064	15.381	3327	770	56.5563	81.9861	13.6147	9.39184	2.65757	3.2167	289.739	239.376	3.79807	5.71892	202.735	134.641	0.557844
39001	-11.37	-75.223	34.434	1689	1882	111.947	92.7499	16.8116	20.2911	4.90678	2.67726	383.551	702.957	2.89609	2.40056	649.843	783.984	2.77668
39002	-11.365	-75.208	5.5548	1842	639	36.2288	32.4514	17.6379	19.691	1.89223	0.748738	337.696	853.436	1.17251	0.562432	544.985	1136.14	2.53254
39003	-11.353	-75.183	8.9784	2185	956	50.7704	42.2574	18.8299	22.6233	2.63247	1.22027	363.157	783.434	1.57438	1.03401	607.225	924.555	2.75475
39004	-11.366	-75.183	5.1885	2111	629	32.432	31.158	19.3944	20.1874	1.67905	0.806172	374.617	780.23	1.03167	0.643332	609.69	977.723	2.65857
39005	-11.348	-75.173	78.1038	2300	1617	111.515	99.0452	14.5003	16.3259	4.36077	3.46606	370.806	466.524	5.09704	3.7573	317.243	430.362	2.11423
39006	-11.357	-75.155	47.034	2619	1439	118.957	124.757	12.0968	11.5344	4.81412	5.04036	298.913	285.496	6.328	6.18825	227.402	232.538	1.36475
39007	-11.377	-75.124	6.3954	3248	578	46.7121	40.631	12.3737	14.2256	2.42903	1.51458	237.955	381.624	2.1241	1.77405	272.115	325.809	1.59955
39008	-11.355	-75.077	7.0173	3892	199	57.2592	58.0003	3.47542	3.43102	2.95732	2.98876	67.2907	66.5829	4.26986	4.31033	46.6058	46.1681	0.600282
40001	-11.175	-75.307	16.83	1116	1119	69.2544	62.3792	16.1578	17.9387	3.14519	1.632	355.782	685.661	1.75849	1.03891	636.343	1077.09	2.98241
40002	-11.181	-75.285	5.0319	1290	941	42.0097	51.5573	22.3996	18.2515	2.22613	1.36907	422.707	687.327	1.24235	0.880423	757.433	1068.8	3.20082
40003	-11.198	-75.267	10.0125	1569	954	59.9871	49.2683	15.9034	19.3634	2.91673	1.41389	327.078	674.733	1.57882	0.976106	604.248	977.353	3.39288
40004	-11.209	-75.245	5.9283	1768	788	44.8572	38.6731	17.5669	20.3759	2.4864	1.15109	316.924	684.571	1.34389	0.820712	586.358	960.142	3.47442
40005	-11.208	-75.234	5.1687	1871	825	49.0482	38.0044	16.8202	21.708	2.5959	1.19911	317.809	688.011	1.41342	0.885206	583.689	931.987	3.63668
40006	-11.21	-75.227	11.6541	1948	1428	73.3726	57.4906	19.4623	24.8389	3.48936	2.05519	409.244	694.827	1.97255	1.58461	723.935	901.17	3.29841
40007	-11.21	-75.225	5.9688	1967	683	40.2963	31.4701	16.9494	21.7032	2.13553	1.00458	319.826	679.888	1.38866	0.750925	491.841	909.544	2.54819
40008	-11.215	-75.197	20.7918	2341	1444	74.1789	86.8065	19.4665	16.6347	3.25509	3.89033	443.613	371.177	2.32852	3.41406	620.137	422.957	2.41008
40009	-11.216	-75.187	5.4621	2620	877	50.2498	35.8303	17.4528	24.4765	2.50542	1.48179	350.041	591.852	2.45553	1.18612	357.152	739.389	1.141
41001	-11.029	-75.235	6.9138	1161	412	41.5815	32.4767	9.90826	12.686	2.08711	0.694691	197.402	593.069	1.42927	0.552267	288.258	746.016	2.10284
41002	-11.062	-75.234	7.245	1348	308	37.6684	27.5478	8.17662	11.1806	1.90379	0.599549	161.783	513.72	1.1522	0.492045	267.314	625.959	2.72278
41003	-11.095	-75.229	10.5039	1548	635	61.017	53.2171	10.4069	11.9323	2.96008	1.25982	214.521	504.04	1.64577	1.27638	385.837	497.5	3.19604
41004	-11.069	-75.224	13.0329	1398	940	79.9914	77.5308	11.7513	12.1242	3.86702	1.84088	243.081	510.625	2.63767	1.87538	356.375	501.232	2.43999
41005	-11.105	-75.208	18.8334	1718	907	74.0775	68.437	12.2439	13.2531	3.30639	1.75844	274.317	515.797	1.9895	2.05955	455.893	440.388	2.7893
41006	-11.105	-75.207	7.947	1725	650	52.8272	51.0555	12.3043	12.7312	2.47162	1.2693	262.985	512.095	1.79693	1.41893	361.729	458.091	2.15626
41007	-11.132	-75.171	45.6525	2014	1591	115.168	115.031	13.8146	13.831	4.85523	3.81744	327.688	416.772	4.76044	4.75875	334.213	334.331	1.39888
41008	-11.14	-75.154	14.7033	2137	1111	69.3688	63.8663	16.0158	17.3957	3.2513	1.91794	341.709	579.267	3.31551	2.4932	335.092	445.612	1.22374
41009	-11.16	-75.126	17.9928	2574	610	65.0794	30.5725	9.37317	19.9525	3.01536	0.978182	202.297	623.606	4.20479	1.2827	145.073	475.561	0.603966
41010	-11.207	-75.117	6.3738	3293	300	40.6268	34.7274	7.38428	8.6387	2.13514	1.43255	140.506	209.417	3.11523	1.71611	96.3011	174.814	0.509951
41011	-11.183	-75.114	5.544	2848	499	37.1885	20.5947	13.4181	24.2295	1.98284	0.703666	251.659	709.143	2.98588	0.89771	167.12	555.859	0.470026
41012	-11.22	-75.12	7.695	3431	348	51.2953	51.6599	6.78425	6.73636	2.49828	2.51358	139.296	138.448	2.97211	2.9904	117.088	116.372	0.700074
42001	-11.235	-75.053	12.1176	2997	731	50.4248	31.1687	14.4968	23.453	2.32837	1.18186	313.953	618.517	3.23094	1.7097	226.25	427.56	0.510237
42002	-11.253	-75.05	8.3664	3316	429	33.1607	17.1742	12.937	24.9794	1.52992	0.712504	280.406	602.102	2.20544	1.02988	194.519	416.554	0.484127
42003	-11.201	-75.039	5.3712	2305	984	37.9103	34.827	25.956	28.2539	1.95131	1.07776	504.277	913.004	3.07745	1.55271	319.746	633.73	0.427097
42004	-11.18	-75.036	18.7866	2028	1554	89.8797	65.8723	17.2898	23.5911	3.93499	2.13705	394.918	727.172	5.9988	3.08116	259.052	504.356	0.514466
42005	-11.136	-75.021	25.209	1618	1148	84.7378	59.2267	13.5477	19.3831	3.65943	1.61709	313.71	709.919	4.55567	2.2351	251.994	513.623	1.20703
42006	-11.055	-75.011	67.8924	1124	1642	128.614	111.751	12.7669	14.6933	4.72297	2.8468	347.663	576.788	3.80803	3.42103	431.194	479.973	2.18548
42007	-11.07	-75	5.2119	1185	239	36.03	26.6826	6.63336	8.95715	1.83736	0.620726	130.078	385.033	0.991012	0.575724	241.168	415.13	3.44127
42008	-11.114	-75	6.048	1436	253	31.5873	21.8594	8.00956	11.574	1.66818	0.532484	151.662	475.131	0.946242	0.599001	267.373	422.37	3.10795
43001	-11.236	-75.002	7.6275	2527	1110	47.5718	43.856	23.3332	25.3101	2.25868	2.08328	491.438	532.815	3.63409	3.04601	305.441	364.411	0.456493
43002	-11.206	-74.998	7.4691	1914	1372	74.4148	54.3325	18.4372	25.2519	3.77318	2.08762	363.619	657.207	5.23567	3.014	262.048	455.209	0.660425
43003	-11.174	-74.979	11.5938	1572	681	56.8537	52.9767	11.9781	12.8547	2.71778	1.67068	250.572	407.618	2.40694	2.22411	282.932	306.189	1.99067
43004	-11.164	-74.957	14.0112	1398	501	63.6184	48.5481	7.87508	10.3197	2.98362	1.40264	167.917	357.185	1.83618	1.60533	272.85	312.085	2.88529
43005	-11.163	-74.945	7.6446	1365	250	50.3356	27.7991	4.96667	8.99309	2.50547	0.76535	99.7816	326.648	1.37518	0.744832	181.794	335.646	3.34698
43006	-11.167	-74.934	45.5778	1271	1549	113.214	102.093	13.6821	15.1724	4.32007	3.18312	358.559	486.629	4.88491	3.92328	317.099	394.823	1.89235
43007	-11.236	-75.003	7.1352	2530	1189	52.4937	52.8666	22.6504	22.4906	2.67465	2.69054	444.544	441.919	3.90314	3.92621	304.626	302.837	0.474244
44001	-11.396	-74.969	5.4189	3841	190	32.9395	20.5149	5.76815	9.26157	1.6966	0.957983	111.989	198.333	2.8656	1.76693	66.3037	107.531	0.339354
44002	-11.385	-74.939	21.4461	3554	570	62.093	57.1996	9.17978	9.9651	2.7141	2.46375	210.014	231.355	5.20458	4.53099	109.519	125.8	0.282598
44003	-11.362	-74.937	11.0367	3353	591	55.1274	56.9125	10.7206	10.3844	2.67691	2.08929	220.777	282.872	4.58896	3.77523	128.787	156.547	0.337782
44004	-11.287	-74.927	90.1287	2025	1943	108.608	101.553	17.89	19.1329	4.23261	3.3005	459.054	588.698	6.88641	5.82653	282.15	333.475	0.420794
44005	-11.228	-74.906	21.6837	1433	1366	69.347	66.1536	19.698	20.6489	3.15491	1.53864	432.977	887.799	3.26369	2.26352	418.544	603.484	1.64249
44006	-11.202	-74.904	6.759	1310	497	41.3117	39.9784	12.0305	12.4317	2.12321	0.848952	234.08	585.428	1.22569	1.03404	405.487	480.639	3.0946
44007	-11.27	-74.891	23.2785	1734	1271	67.7178	44.373	18.7691	28.6436	2.96399	1.09282	428.813	1163.05	3.33999	1.75853	380.54	722.762	1.46939
45001	-11.371	-74.841	11.3688	2033	792	40.13	33.2575	19.7359	23.8142	1.89973	0.991952	416.902	798.425	1.84874	1.10876	428.401	714.309	1.63777
45002	-11.329	-74.759	81.5049	1071	2587	154.74	158.121	16.7183	16.3609	5.39498	4.61654	479.52	560.377	6.60654	5.2266	391.582	494.968	1.89312
46001	-11.519	-74.936	5.4072	3743	501	36.9256	43.7252	13.5678	11.4579	1.90814	1.74187	262.559	287.623	3.56386	3.23788	140.578	154.731	0.290692
46002	-11.508	-74.859	15.2559	2639	1225	60.0545	72.9808	20.3982	16.7852	2.73022	2.25413	448.682	543.447	5.05864	4.17819	242.16	293.189	0.287524
46003	-11.51	-74.845	8.9838	2461	1541	65.4831	90.1221	23.5328	17.099	3.14887	2.80994	489.381	548.411	5.80324	5.21009	265.542	295.772	0.320609
46004	-11.506	-74.821	17.3637	2135	1830	77.5531	100.507	23.5967	18.2078	3.51722	3.05457	520.298	599.103	6.09298	5.66379	300.346	323.105	0.334194
46005	-11.5	-74.807	58.2912	1969	1782	97.4057	93.1637	18.2946	19.1276	3.68012	2.69459	484.223	661.324	4.84392	4.99723	367.884	356.598	0.53526
46006	-11.452	-74.794	78.12	1568	2663	152.112	157.511	17.5069	16.9068	5.62574	4.81616	473.36	552.93	10.1844	8.81542	261.478	302.084	0.475467
46007	-11.483	-74.794	5.166	1775	638	32.7151	28.3344	19.5017	22.5168	1.63181	0.68574	390.976	930.381	2.64062	1.21398	241.61	525.544	0.392785
46008	-11.448	-74.781	35.1558	1483	2252	126.303	121.786	17.8301	18.4914	5.10166	3.31604	441.425	679.123	7.67815	5.99013	293.3	375.952	0.520293
46009	-11.444	-74.775	18.8757	1444	1289	84.0478	62.9823	15.3365	20.4661	3.54479	1.49813	363.632	860.404	2.61497	2.59823	492.93	496.107	1.60376
46010	-11.433	-74.77	43.4241	1366	1897	91.7011	85.5212	20.6868	22.1816	3.64022	2.09488	521.122	905.543	5.05862	3.66858	375.004	517.093	0.893333
46011	-11.419	-74.767	11.727	1300	1209	66.6601	65.5344	18.1368	18.4483	3.19678	1.48511	378.193	814.083	1.82678	2.46762	661.819	489.946	3.20783
46012	-11.394	-74.752	36.7749	1185	1097	91.4703	68.8862	11.993	15.9248	3.8328	1.49416	286.214	734.194	2.74995	2.34215	398.917	468.373	2.58395
46013	-11.371	-74.749	26.6058	1057	1244	96.7083	83.3024	12.8634	14.9335	3.91427	1.77052	317.811	702.619	2.2363	2.65394	556.275	468.736	3.30173
47001	-11.601	-74.672	16.9191	3393	614	69.5738	66.8289	8.82516	9.18764	3.07574	2.71105	199.627	226.48	4.28751	2.42519	143.207	253.176	0.444892
47002	-11.604	-74.66	8.6202	3142	496	54.5459	22.3071	9.09327	22.2351	2.65359	0.723202	186.917	685.839	4.37091	0.783249	113.477	633.26	0.362654
47003	-11.607	-74.651	5.0841	2888	616	45.3207	17.24	13.592	35.7309	2.30117	0.523663	267.69	1176.33	2.97379	0.611805	207.143	1006.86	0.499691
47004	-11.609	-74.649	5.3982	2850	791	48.4599	29.1202	16.3228	27.1633	2.46059	0.917848	321.468	861.799	3.97444	1.02676	199.022	770.385	0.346955
47005	-11.616	-74.631	33.4665	2521	1078	70.9128	36.7708	15.2018	29.3167	3.01779	1.10662	357.216	974.137	4.11115	1.30269	262.214	827.516	0.513939
47006	-11.626	-74.608	10.5138	2235	1227	59.0655	39.0249	20.7736	31.4415	2.79112	1.07283	439.609	1143.71	4.25047	1.36197	288.674	900.904	0.429901
47007	-11.624	-74.596	6.2271	2129	599	30.8863	24.4909	19.3937	24.4581	1.57863	0.617005	379.442	970.818	1.45202	0.82616	412.529	725.041	1.18201
47008	-11.627	-74.588	16.3035	2053	1322	70.2286	44.3626	18.8242	29.7999	3.10698	1.17207	425.493	1127.92	5.40495	1.52028	244.591	869.577	0.378876
47009	-11.632	-74.556	13.2426	1845	743	58.4589	36.9097	12.7098	20.1302	2.81576	0.886999	263.872	837.656	2.15937	1.17798	344.082	630.742	2.27298
47010	-11.643	-74.532	10.2843	1722	531	48.5328	33.666	10.9411	15.7726	2.39235	0.777928	221.958	682.582	1.51774	0.986736	349.862	538.138	2.54048
47011	-11.649	-74.528	32.5458	1681	1541	75.2985	68.326	20.4652	22.5537	3.34275	1.68636	460.998	913.803	4.71705	2.15088	326.687	716.451	0.940274
47012	-11.659	-74.507	7.5357	1572	594	41.1609	42.9734	14.4312	13.8225	1.97885	0.966715	300.174	614.452	1.30874	1.15611	453.873	513.791	2.34129
47013	-11.659	-74.505	5.0184	1560	496	39.1613	38.6966	12.6656	12.8177	2.03921	0.862337	243.231	575.181	1.34703	1.01287	368.218	489.7	2.37101
47014	-11.654	-74.502	5.7654	1540	508	37.8493	40.2804	13.4217	12.6116	1.92124	0.894529	264.412	567.897	1.21029	1.04164	419.735	487.694	2.54782
47015	-11.634	-74.701	6.2424	3796	300	40.969	41.2437	7.32261	7.27384	2.00482	2.01685	149.639	148.747	1.64084	1.65101	182.833	181.707	1.39824
48001	-11.798	-74.556	19.098	2344	1293	56.617	75.5287	22.8377	17.1193	2.60718	3.08054	495.939	419.731	1.87329	2.20071	690.231	587.538	1.24585
48002	-11.801	-74.556	14.0301	2383	1233	59.3676	73.0938	20.7689	16.8687	2.63365	2.99346	468.171	411.897	1.74741	2.13573	705.615	577.319	1.60193
48003	-11.831	-74.549	12.897	2940	751	54.1602	59.1497	13.8663	12.6966	2.37418	2.77833	316.32	270.307	1.6109	1.87907	466.2	399.665	1.88078
48004	-11.772	-74.541	10.6065	2004	1239	51.9884	54.3583	23.8322	22.7932	2.49718	1.68158	496.159	736.806	3.39703	1.36351	364.73	908.687	0.443452
48005	-11.772	-74.54	9.342	1997	1282	51.0791	56.5234	25.0983	22.6809	2.54498	1.761	503.737	727.997	3.72652	1.42476	344.021	899.798	0.469143
48006	-11.75	-74.525	10.6362	1842	829	50.6737	49.3892	16.3596	16.7851	2.42659	1.34993	341.632	614.106	3.07431	1.17283	269.654	706.835	0.832323
48008	-11.727	-74.515	7.5843	1669	731	57.301	50.1355	12.7572	14.5805	2.79611	1.27458	261.434	573.521	2.17505	1.16166	336.084	629.273	1.91681
48009	-11.711	-74.473	5.6709	1391	467	40.352	40.5427	11.5732	11.5187	2.00253	0.90297	233.205	517.182	1.28947	0.86481	362.165	540.003	2.41285
48010	-11.686	-74.434	33.2181	1207	985	106.807	86.5554	9.22223	11.38	4.49459	1.97198	219.152	499.497	2.7955	1.83479	352.352	536.847	2.76944
49001	-11.863	-74.495	7.5996	2485	879	33.5782	41.7476	26.1777	21.0551	1.53674	1.73703	571.991	506.036	1.06408	1.156	826.068	760.377	1.90039
49002	-11.81	-74.478	10.6236	1891	968	44.8751	51.9777	21.571	18.6234	2.18024	1.66759	443.988	580.477	2.64381	1.21634	366.139	795.829	0.911731
49003	-11.818	-74.478	16.8066	1942	1426	56.5189	75.1368	25.2305	18.9787	2.58571	2.7793	551.494	513.08	2.58509	1.93509	551.626	736.918	0.748815
49004	-11.816	-74.456	9.8991	1733	703	39.9463	48.0527	17.5986	14.6298	1.96904	1.39944	357.027	502.344	2.13341	1.11614	329.519	629.852	0.931245
49005	-11.806	-74.435	7.4538	1622	576	40.2565	47.0441	14.3082	12.2438	1.93638	1.30143	297.462	442.592	1.57506	1.09379	365.702	526.607	1.63561
49006	-11.788	-74.418	17.0712	1506	816	70.3274	67.1162	11.6029	12.158	3.08915	1.83945	264.15	443.611	2.47428	1.54147	329.793	529.363	2.09021
49007	-11.785	-74.416	7.1685	1485	562	54.4479	52.551	10.3218	10.6944	2.67377	1.38047	210.19	407.106	1.67032	1.20071	336.462	468.056	2.63625
49008	-11.78	-74.413	5.5962	1461	443	42.4955	43.4766	10.4246	10.1894	2.13242	1.1019	207.745	402.033	1.26768	0.976797	349.459	453.523	2.8608
49009	-11.761	-74.331	38.5821	1119	873	93.1698	92.9978	9.36999	9.38732	3.75575	2.28034	232.443	382.838	2.23246	1.89397	391.049	460.936	3.22492
49010	-11.756	-74.324	8.2287	1088	361	35.9385	43.8479	10.0449	8.23301	1.72024	0.995944	209.854	362.47	0.910511	0.757037	396.481	476.859	3.54944
50001	-11.868	-74.44	8.7219	1890	1324	56.7169	54.5577	23.344	24.2679	2.84125	2.46741	465.992	536.594	2.18681	1.77512	605.447	745.864	1.6201
50002	-11.87	-74.411	28.7064	1580	1550	71.2417	78.3429	21.7569	19.7848	3.02219	3.14791	512.873	492.39	2.25386	2.37217	687.708	653.41	1.86938
50003	-11.86	-74.379	31.5252	1340	1743	89.0343	99.0087	19.5767	17.6045	3.79153	3.65565	459.708	476.796	2.56261	2.7845	680.165	625.966	1.93048
50004	-11.848	-74.36	13.527	1239	1229	65.8562	88.4475	18.6619	13.8953	2.98006	2.86032	412.408	429.672	2.28256	2.26285	538.431	543.121	2.00045
50005	-11.847	-74.36	5.7069	1243	618	28.6301	58.4178	21.5856	10.579	1.4841	1.67985	416.415	367.891	0.887266	1.35971	696.522	454.509	2.52491
50006	-11.833	-74.321	21.3246	1064	1116	76.4821	97.0027	14.5916	11.5048	3.25916	2.86953	342.419	388.913	1.94087	2.28013	574.999	489.445	3.00589
50007	-11.825	-74.307	5.3208	1004	650	36.453	64.2369	17.8312	10.1188	1.88451	1.63979	344.917	396.392	1.10491	1.27158	588.284	511.173	2.90899
50008	-11.835	-74.263	18.5229	873	727	60.8802	80.3291	11.9415	9.05027	2.6063	1.96122	278.939	370.688	1.33443	1.47358	544.801	493.355	3.80574
50009	-11.868	-74.441	13.4748	1889	1373	57.4337	57.6516	23.9058	23.8155	2.64193	2.6501	519.697	518.094	1.89408	1.90069	724.889	722.371	1.53184
51001	-11.944	-74.349	9.4833	2001	1342	40.0478	48.1391	33.51	27.8776	1.97647	2.10131	678.99	638.649	1.337	1.36413	1003.74	983.778	2.17467
51002	-11.936	-74.324	13.1967	1600	1538	70.6869	59.7027	21.7579	25.761	3.35325	2.31416	458.66	664.605	2.37655	1.50843	647.155	1019.6	2.27432
51004	-11.938	-74.274	5.085	1105	503	29.1501	44.8778	17.2555	11.2082	1.53772	1.24077	327.108	405.395	0.721051	0.795072	697.593	632.647	4.54797
51005	-11.909	-74.259	26.7012	953	685	63.3678	64.8843	10.8099	10.5573	2.72761	1.71315	251.136	399.848	1.60042	1.07953	428.013	634.537	3.64943
51006	-11.886	-74.228	9.8046	834	678	66.6522	70.4824	10.1722	9.61943	3.11224	1.74067	217.85	389.506	1.55414	1.06731	436.253	635.243	4.08548
52001	-12.219	-74.577	15.6663	3360	616	50.3307	41.2319	12.2391	14.9399	2.32616	1.83039	264.814	336.54	1.96644	2.11001	313.256	291.942	1.06572
52002	-12.226	-74.575	7.83	3487	508	39.4529	36.5329	12.8761	13.9053	1.89261	1.68322	268.412	301.803	2.50804	1.92777	202.548	263.517	0.624315
52003	-12.198	-74.565	11.0484	2914	921	47.4677	44.5949	19.4027	20.6526	2.2629	1.67193	407.001	550.861	2.71662	1.92224	339.024	479.128	0.531333
52004	-12.194	-74.556	5.9382	2672	1156	43.4561	50.5558	26.6015	22.8658	2.3295	1.8349	496.243	630.009	4.43487	2.11469	260.661	546.652	0.247606
52005	-12.145	-74.554	55.9278	1943	1847	88.2063	78.0295	20.9395	23.6705	3.59996	2.4893	513.062	741.974	4.83513	2.98262	381.996	619.254	0.371606
52006	-12.125	-74.523	26.037	1559	1393	57.774	54.3274	24.1112	25.6409	2.44998	1.41279	568.577	985.995	2.8511	1.84838	488.583	753.634	1.00643
52008	-12.132	-74.485	5.1975	1254	798	27.5506	38.8701	28.9649	20.5299	1.41924	0.899334	562.273	887.323	1.75127	1.22798	455.669	649.849	0.776876
52009	-12.123	-74.476	16.8885	1195	1538	56.1737	69.9442	27.3794	21.989	2.55616	1.70827	601.684	900.326	2.20392	2.26038	697.847	680.417	1.21661
52010	-12.11	-74.452	18.8118	1063	1179	50.2197	63.8561	23.4768	18.4634	2.29997	1.46416	512.615	805.237	3.01471	1.96373	391.082	600.389	0.974747
53001	-12.326	-74.471	10.2492	3459	517	33.294	19.9773	15.5283	25.8794	1.6131	0.899808	320.501	574.567	1.42536	0.836045	362.715	618.388	1.26681
53002	-12.336	-74.449	8.4726	3286	713	42.7231	38.756	16.6889	18.3972	2.05755	1.55658	346.528	458.054	2.08247	1.45242	342.382	490.905	0.964643
53003	-12.337	-74.441	23.7636	3189	866	60.899	45.863	14.2203	18.8823	2.75766	1.80506	314.034	479.761	2.7935	1.69467	310.006	511.013	0.966579
53004	-12.328	-74.429	7.47	3015	726	29.8762	38.8041	24.3003	18.7093	1.42411	1.338	509.794	542.6	1.58411	1.27275	458.301	570.42	0.715511
53005	-12.315	-74.419	7.0614	2656	1013	40.4226	46.914	25.0603	21.5927	2.06824	1.54517	489.789	655.591	2.71458	1.49009	373.17	679.824	0.570513
53006	-12.305	-74.417	31.4109	2536	1714	96.9355	76.9775	17.6819	22.2663	4.38177	2.88719	391.166	593.658	5.3302	2.76662	321.564	619.529	0.523972
53007	-12.257	-74.394	40.1193	1824	1902	73.0608	81.3813	26.0331	23.3715	3.18023	2.39366	598.07	794.598	5.85568	2.45491	324.813	774.773	0.283987
53008	-12.188	-74.388	43.9182	1259	1639	73.5898	69.5077	22.2721	23.5801	3.09587	1.61725	529.415	1013.45	5.6717	1.91294	288.979	856.797	0.484058
53009	-12.268	-74.385	34.0326	1937	2115	118.988	89.6807	17.775	23.5837	4.80241	2.91708	440.404	725.041	5.24394	2.90922	403.323	726.998	0.627562
53010	-12.234	-74.381	7.3314	1650	678	36.5694	31.06	18.5401	21.8288	1.81947	0.714725	372.636	948.616	2.8912	0.859636	234.504	788.706	0.58442
53011	-12.177	-74.375	8.2071	1021	1169	41.4495	52.0067	28.203	22.4779	2.0022	1.13575	583.857	1029.27	2.1597	1.40991	541.279	829.132	1.05016
53012	-12.326	-74.471	7.3431	3460	888	43.2554	43.5182	20.5292	20.4052	2.16645	2.17762	409.887	407.784	2.03014	2.04055	437.408	435.176	1.14154
54001	-12.464	-74.303	21.7485	2038	1576	63.8295	75.3511	24.6908	20.9154	2.69842	2.30039	584.045	685.102	3.26408	3.29718	482.832	477.984	0.644028
54002	-12.501	-74.302	5.0139	2628	836	35.2824	41.4053	23.6945	20.1906	1.76212	1.2879	474.428	649.121	1.90547	1.84142	438.738	453.998	0.782943
54003	-12.452	-74.296	30.7845	1783	1707	67.455	74.8147	25.3057	22.8164	2.66818	2.19269	639.761	778.496	3.14654	3.08698	542.501	552.967	0.60455
54004	-12.524	-74.29	7.2243	2846	787	35.8882	36.0664	21.9292	21.8209	1.69612	1.21262	464.001	649.008	1.98961	1.80544	395.555	435.904	0.634869
54005	-12.55	-74.282	10.2222	3288	619	40.8847	43.8273	15.1402	14.1236	1.92083	1.78263	322.257	347.24	2.53478	2.72783	244.203	226.92	0.667982
54008	-12.398	-74.243	7.1406	1080	1059	42.4378	42.3779	24.9541	24.9895	2.08247	0.982031	508.531	1078.38	1.36913	1.27309	773.482	831.832	2.3183
54009	-12.397	-74.242	59.5809	1083	2709	133.545	126.85	20.2853	21.3559	5.27432	3.68297	513.621	735.548	8.4789	5.19435	319.499	521.528	1.33855
54010	-12.388	-74.24	7.5609	1035	1132	49.7444	45.164	22.7563	25.0642	2.46448	1.03407	459.325	1094.71	1.46931	1.32957	770.43	851.403	2.74612
54011	-12.358	-74.232	23.4	883	2564	94.1348	119.246	27.2375	21.5017	4.03152	3.11871	635.988	822.134	3.06205	4.199	837.346	610.622	2.37416
54012	-12.333	-74.216	23.121	770	1166	74.3773	59.329	15.6768	19.6531	3.20065	1.26595	364.301	921.048	1.95223	1.53245	597.266	760.875	2.72643
54013	-12.324	-74.208	18.6579	724	1579	76.5181	73.596	20.6357	21.455	3.36462	1.6061	469.296	983.125	2.06699	1.96665	763.913	802.889	2.77048
55001	-12.616	-74.201	7.4754	3721	186	35.2813	19.8884	5.27191	9.35218	1.67148	0.801563	111.279	232.047	2.98538	1.48588	62.3037	125.179	0.279187
55002	-12.61	-74.197	9.6516	3681	311	35.2275	40.7595	8.82833	7.63013	1.73172	1.75315	179.59	177.395	3.79737	3.08755	81.8987	100.727	0.203879
55003	-12.576	-74.151	17.0163	2889	1069	67.3091	70.3336	15.882	15.199	2.96959	2.47925	359.982	431.179	7.62471	4.70604	140.202	227.155	0.163103
55004	-12.579	-74.144	72.6939	2649	1383	88.3624	87.9295	15.6515	15.7285	3.45256	3.31276	400.572	417.477	7.00893	6.07084	197.32	227.81	0.228427
55005	-12.562	-74.13	19.5858	2228	1480	65.9786	53.9135	22.4315	27.4514	2.97745	1.5649	497.069	945.746	6.75494	3.16338	219.099	467.854	0.181015
55006	-12.55	-74.127	13.0581	1948	1717	79.0571	54.3634	21.7185	31.5838	3.48402	1.50939	492.822	1137.54	6.60773	3.093	259.847	555.125	0.228928
55007	-12.549	-74.127	34.1919	1937	1985	84.4777	84.119	23.4973	23.5975	3.7356	2.6595	531.374	746.381	7.7196	5.2307	257.138	379.49	0.220873
55008	-12.521	-74.105	15.2541	1588	1762	59.885	45.5826	29.423	38.6551	2.83515	1.11009	621.483	1587.25	3.72007	2.34192	473.647	752.375	0.61101
55009	-12.506	-74.099	27.0378	1422	2151	84.8784	66.0236	25.3421	32.5793	3.91234	1.66086	549.799	1295.11	6.7332	3.44394	319.462	624.576	0.490217
55010	-12.482	-74.078	25.623	1175	1675	76.95	51.4474	21.7674	32.5575	3.25953	1.13055	513.877	1481.58	3.3996	2.31974	492.705	722.064	1.57411
55011	-12.475	-74.074	5.8887	1133	558	30.1498	25.7408	18.5076	21.6776	1.473	0.532434	378.818	1048.02	1.23961	1.01407	450.141	550.257	1.41209
55012	-12.467	-74.07	14.7591	1074	965	62.9212	41.6556	15.3366	23.1662	2.89921	0.868788	332.849	1110.74	1.72977	1.67223	557.878	577.075	2.68664
55013	-12.445	-74.055	15.0813	941	615	54.3773	32.5724	11.3099	18.881	2.54603	0.657097	241.553	935.935	1.48933	1.08297	412.938	567.882	2.90989
55014	-12.443	-74.033	8.4951	867	426	40.4615	28.9552	10.5285	14.7124	1.92254	0.572882	221.582	743.608	1.10269	0.817205	386.326	521.289	3.01486
55015	-12.445	-74.028	44.1828	846	1680	83.026	71.1884	20.2346	23.5993	3.31633	1.48503	506.584	1131.29	3.85026	2.67327	436.334	628.445	1.69289
55016	-12.439	-74.008	10.5246	775	532	45.1928	38.8518	11.7718	13.6931	2.13221	0.761107	249.507	698.982	1.1312	1.02992	470.299	516.546	3.40881
55017	-12.43	-73.996	10.0134	717	453	49.1319	37.5693	9.22007	12.0577	2.34969	0.724943	192.791	624.877	1.18591	0.878557	381.986	515.618	3.86775
55018	-12.429	-73.995	8.2566	719	391	45.0185	33.5125	8.68532	11.6673	2.16387	0.644847	180.695	606.345	1.252	0.763256	312.3	512.279	2.98502
56001	-12.642	-74.053	10.4643	3509	230	38.2859	29.406	6.00743	7.82153	1.76441	1.1129	130.355	206.667	3.2022	2.24251	71.8257	102.563	0.28919
56002	-12.636	-74.048	8.5986	3251	474	48.8107	33.9179	9.71098	13.9749	2.2906	1.24836	206.933	379.699	4.94003	2.50145	95.9508	189.49	0.233105
56003	-12.63	-74.041	5.9418	3043	633	44.4523	29.1403	14.24	21.7225	2.25621	0.996565	280.559	635.182	4.69095	1.97354	134.941	320.744	0.23349
56004	-12.623	-74.031	7.3899	2901	789	57.3689	40.3357	13.7531	19.5608	2.85054	1.36099	276.79	579.727	5.8977	2.70333	133.781	291.862	0.242874
56005	-12.62	-74.025	17.0838	2835	804	56.2621	28.2546	14.2903	28.4555	2.45537	0.88643	327.446	907.009	3.8935	1.74739	206.498	460.116	0.34964
56006	-12.607	-74.019	8.01	2744	838	45.0509	32.7083	18.6012	25.6204	2.24028	0.967285	374.06	866.343	4.00503	1.8865	209.237	444.209	0.340027
56007	-12.591	-73.985	20.6064	1564	1961	72.7676	53.1978	26.9488	36.8624	3.17568	1.46488	617.506	1338.67	3.87117	2.79072	506.566	702.687	0.540803
56008	-12.555	-73.977	37.1997	1103	2325	88.1266	70.9071	26.3825	32.7894	3.74019	1.85621	621.627	1252.56	5.6802	3.36284	409.317	691.379	0.793626
56009	-12.549	-73.972	8.4339	1048	1036	63.2168	34.8286	16.388	29.7457	3.15551	0.838037	328.315	1236.22	2.78837	1.36972	371.543	756.358	1.87618
56010	-12.585	-73.973	11.0916	1387	890	40.8883	20.7999	21.7666	42.7888	1.94838	0.517778	456.791	1718.88	2.45684	0.923199	362.253	964.039	1.10282
56011	-12.547	-73.97	9.3276	1038	734	35.6845	27.9487	20.5692	26.2624	1.67608	0.663813	437.927	1105.73	1.25868	1.04925	583.148	699.549	1.85238
56012	-12.526	-73.956	8.6913	895	649	42.318	32.7735	15.3363	19.8026	2.01345	0.750947	322.333	864.242	1.23579	1.07389	525.17	604.347	2.76839
56013	-12.515	-73.953	17.5518	837	863	59.2362	41.2744	14.5688	20.9089	2.74835	0.944827	314.007	913.395	1.80592	1.34537	477.872	641.457	2.87889
56014	-12.499	-73.939	6.2289	739	723	50.1436	43.634	14.4186	16.5697	2.52878	0.975728	285.909	740.985	1.31396	1.27704	550.246	566.153	3.73189
56015	-12.482	-73.934	12.5442	685	634	57.8653	43.8037	10.9565	14.4736	2.64783	0.96143	239.441	659.434	1.36687	1.16873	463.835	542.469	3.71995
57001	-12.711	-74.146	10.4193	3602	374	55.2042	60.6626	6.77485	6.16525	2.55522	2.56163	146.367	146.001	5.05733	5.51946	73.9521	67.7602	0.221732
57002	-12.722	-74.136	5.7465	3468	488	46.1387	68.6872	10.5768	7.10467	2.3474	2.77268	207.889	176.003	5.26722	5.99018	92.6486	81.4667	0.205444
57003	-12.731	-74.129	19.0125	3391	814	90.5998	85.9457	8.98457	9.47109	4.39031	3.6238	185.408	224.626	8.74894	7.74055	93.0398	105.16	0.245845
57004	-12.735	-74.114	14.3748	3277	698	59.4201	84.4968	11.7469	8.26067	2.72553	3.2488	256.097	214.848	5.2813	7.00969	132.164	99.5764	0.255044
57005	-12.733	-74.107	7.5402	3204	657	41.1365	57.9218	15.9712	11.3429	2.04055	1.893	321.973	347.067	4.7374	4.127	138.684	159.195	0.202079
57006	-12.73	-74.083	32.1327	2965	992	80.1103	99.3976	12.3829	9.98012	3.49525	3.60237	283.814	275.374	7.42658	7.75694	133.574	127.886	0.20887
57007	-12.748	-74.04	22.7367	2570	1360	78.0421	119.434	17.4265	11.3871	3.39148	3.97491	401.004	342.146	6.03112	8.56647	225.497	158.758	0.283626
57008	-12.76	-74.024	66.4065	2421	1624	100.447	138.684	16.1677	11.71	3.64993	4.76492	444.94	340.824	6.594	10.1982	246.284	159.243	0.223313
57009	-12.766	-74.018	20.0088	2391	1246	62.2264	76.2097	20.0237	16.3496	2.68827	1.96659	463.495	633.584	5.80422	4.20555	214.672	296.275	0.234804
57010	-12.755	-73.992	48.3174	2212	1503	83.7366	95.9825	17.9491	15.6591	3.34038	2.49546	449.949	602.294	6.13545	5.35208	244.97	280.825	0.259727
57011	-12.752	-73.989	15.2127	2171	1508	69.8162	95.2228	21.5996	15.8365	3.21062	2.45132	469.691	615.18	7.12312	5.25083	211.705	287.193	0.243394
57012	-12.742	-73.976	28.7982	2000	1887	89.3695	128.899	21.1146	14.6394	3.70324	3.6227	509.553	520.882	5.54627	7.79524	340.229	242.071	0.465747
57013	-12.735	-73.969	23.6655	1906	1767	77.8341	104.075	22.7021	16.9782	3.47688	2.61568	508.214	675.541	4.23881	5.58244	416.862	316.528	0.639598
57014	-12.728	-73.948	7.1748	1721	830	44.4475	39.2269	18.6737	21.159	2.2046	0.803799	376.486	1032.6	2.54536	1.64879	326.083	503.4	0.763629
57015	-12.726	-73.94	16.5879	1633	1818	60.0216	96.5659	30.2891	18.8265	2.71078	2.23752	670.657	812.508	5.50394	4.68777	330.309	387.818	0.31057
57016	-12.721	-73.915	33.8382	1367	2017	90.6953	99.3207	22.2393	20.308	3.75757	2.23095	536.783	904.1	3.89474	4.62259	517.879	436.335	1.10896
57017	-12.72	-73.908	7.9245	1324	1179	42.395	49.8747	27.8099	23.6393	2.12788	0.993202	554.071	1187.07	3.46799	1.97698	339.966	596.365	0.41229
57018	-12.708	-73.887	94.5279	1151	2704	144.877	152.864	18.6641	17.6889	5.44331	3.89763	496.757	693.756	9.5271	8.18836	283.822	330.225	0.454284
57019	-12.695	-73.881	8.712	1091	817	44.0252	32.1586	18.5576	25.4053	2.13283	0.598265	383.059	1365.62	1.7742	1.06363	460.49	768.122	1.50078
57020	-12.682	-73.873	9.3744	1034	696	39.6755	28.8482	17.5423	24.1263	2.00532	0.530123	347.077	1312.9	1.21351	0.915035	573.542	760.626	2.67798
57021	-12.67	-73.868	13.3704	977	1393	72.1889	59.0274	19.2966	23.5992	3.37715	1.11838	412.478	1245.55	2.47418	2.0669	563.014	673.955	2.01682
57022	-12.653	-73.864	35.7534	917	1868	93.5935	90.8527	19.9586	20.5608	3.68142	1.80936	507.412	1032.41	3.12674	3.46444	597.427	539.192	2.0052
57023	-12.579	-73.837	76.1373	645	2190	119.3	117.565	18.357	18.6279	4.54748	2.28061	481.585	960.271	4.48759	4.09426	488.012	534.895	2.09266
58001	-12.825	-73.875	18.0585	3280	608	52.7476	53.3761	11.5266	11.3909	2.40198	2.34688	253.125	259.068	4.27529	4.81333	142.213	126.316	0.316304
58002	-12.76	-73.834	5.2146	1575	784	31.373	27.3646	24.9896	28.6502	1.58581	0.76035	494.385	1031.1	2.06685	1.38534	379.322	565.927	0.596501
58003	-12.733	-73.799	13.2336	1084	1111	61.0685	48.6705	18.1927	22.827	2.86766	1.30242	387.424	853.03	2.29002	2.12931	485.149	521.765	2.0653
58004	-12.724	-73.792	12.8502	1016	752	58.9223	39.4806	12.7626	19.0473	2.65833	1.02998	282.885	730.108	1.59642	1.53367	471.054	490.326	2.92489
58006	-12.702	-73.774	6.6141	855	379	33.5747	27.5967	11.2883	13.7335	1.70111	0.675308	222.796	561.225	0.944605	0.774674	401.226	489.238	3.28445
59001	-12.897	-73.843	5.9877	3450	352	29.6582	30.0197	11.8686	11.7256	1.44978	1.18317	242.795	297.506	2.94801	2.01344	119.403	174.825	0.242472
59002	-12.904	-73.821	10.1466	3254	572	49.6891	50.3598	11.5116	11.3583	2.63808	1.91831	216.825	298.179	5.68381	3.32657	100.637	171.949	0.198643
59003	-12.918	-73.803	15.3036	2932	950	56.9103	74.7789	16.6929	12.7041	2.5557	2.83229	371.718	335.418	5.39886	4.92534	175.963	192.88	0.216165
59004	-12.922	-73.796	5.6268	2840	846	36.9937	52.7334	22.8688	16.043	1.90744	1.76641	443.526	478.937	2.65648	3.31609	318.466	255.12	0.5101
59005	-12.936	-73.786	38.5065	2664	1221	74.716	88.8374	16.3419	13.7442	3.03078	3.23839	402.866	377.039	5.00467	5.7102	243.972	213.828	0.309085
59006	-12.936	-73.777	5.4657	2578	852	34.8971	46.5339	24.4146	18.3092	1.77508	1.39407	479.977	611.16	2.5114	2.71984	339.253	313.254	0.459675
59007	-12.953	-73.738	20.5056	2095	1540	83.7939	82.0583	18.3784	18.7671	3.62347	2.43179	425.007	633.277	7.77746	4.59757	198.008	334.959	0.221263
59008	-12.948	-73.729	8.2152	1966	891	43.1076	39.4404	20.6692	22.591	2.10306	0.970629	423.668	917.962	2.80577	1.82756	317.56	487.536	0.594408
59009	-12.946	-73.717	11.3454	1869	841	43.6009	36.6453	19.2886	22.9497	2.20625	0.873578	381.19	962.707	4.14422	1.61875	202.933	519.537	0.437625
59010	-12.936	-73.705	5.535	1726	709	30.0777	29.922	23.5722	23.6949	1.5635	0.690001	453.47	1027.53	1.91077	1.25541	371.055	564.755	0.771924
59011	-12.93	-73.684	46.5885	1461	2367	116.905	130.634	20.2472	18.1193	4.41987	3.94691	535.537	599.71	5.24685	7.14781	451.128	331.15	1.19869
59012	-12.887	-73.873	5.3748	3789	212	31.9221	32.3281	6.64117	6.55776	1.6553	1.6736	128.074	126.673	2.48415	2.51292	85.3411	84.3639	0.404556
60001	-13.062	-73.772	5.4018	3664	191	34.5362	26.1909	5.53044	7.2926	1.84826	1.28877	103.341	148.203	1.92547	1.29949	99.1968	146.981	0.912204
60002	-13.051	-73.759	8.8785	3549	237	35.5443	28.4231	6.66774	8.33828	1.81982	1.19811	130.232	197.812	2.14558	1.2216	110.46	194.008	0.653136
60003	-13.058	-73.715	18.9846	3076	617	65.1033	50.9922	9.47725	12.0999	2.95249	1.77711	208.976	347.192	2.87642	1.96835	214.503	313.461	0.894349
60004	-13.052	-73.7	8.7165	2994	556	50.0385	42.4098	11.1114	13.1102	2.41788	1.33892	229.953	415.261	4.64514	1.55065	119.695	358.56	0.277506
60005	-12.995	-73.667	73.9215	2024	1877	128.025	133.221	14.6611	14.0894	4.64448	4.85683	404.136	386.466	6.34728	5.36594	295.717	349.799	0.397293
60006	-13	-73.666	5.1498	2093	601	35.4817	20.6913	16.9383	29.0461	1.81966	0.52812	330.281	1138	2.31984	0.680118	259.069	883.67	0.553037
60007	-12.991	-73.664	6.0597	1999	545	34.1697	22.0535	15.9498	24.7126	1.66729	0.540287	326.877	1008.72	2.20309	0.698938	247.38	779.754	0.838845
60008	-13.013	-73.663	49.1301	2193	1586	123.234	99.8882	12.8698	15.8777	4.81461	3.2822	329.414	483.212	4.73245	3.73494	335.133	424.638	0.679967
61001	-12.909	-71.634	17.6364	1270	1114	85.9633	77.9504	12.959	14.2911	3.93942	2.83327	282.783	393.186	2.26177	1.73058	492.535	643.716	3.07229
61002	-12.901	-71.625	36.3807	1185	1236	94.8764	87.7557	13.0275	14.0846	3.78397	3.15027	326.641	392.348	2.13858	1.9184	577.955	644.289	3.33568
61003	-12.888	-71.594	10.6047	1041	457	60.1513	46.7054	7.59751	9.78473	2.8549	1.38907	160.076	328.997	1.52945	0.801952	298.801	569.86	3.42758
62001	-13.075	-71.677	8.5923	2307	746	38.7404	54.9602	19.2564	13.5735	1.91605	1.88583	389.342	395.583	2.71201	1.90137	275.073	392.348	0.666223
62002	-13.041	-71.673	47.8161	1945	1245	85.9994	93.9382	14.4768	13.2534	3.51928	3.28205	353.766	379.336	3.87622	3.31342	321.189	375.745	1.07726
62003	-13.084	-71.667	7.2585	2464	468	30.5475	29.081	15.3204	16.093	1.44249	0.961619	324.439	486.679	1.6488	0.965447	283.843	484.75	0.781744
62004	-13.109	-71.653	5.391	2879	415	30.0807	46.7481	13.7962	8.87736	1.52682	2.17056	271.806	191.195	1.76842	2.18836	234.673	189.639	0.751715
62005	-13.025	-71.651	5.8257	1685	769	40.5338	58.6071	18.9718	13.1213	2.11359	1.58157	363.835	486.226	1.60221	1.58462	479.962	485.291	1.7821
62006	-13.126	-71.642	5.7366	3044	339	24.3365	28.8526	13.9297	11.7494	1.30355	1.56263	260.059	216.942	1.4182	1.5665	239.036	216.406	0.909664
62007	-13.024	-71.637	20.3211	1499	1176	68.7006	79.4549	17.1178	14.8009	3.03425	2.14841	387.576	547.383	2.44253	2.12938	481.467	552.272	1.52755
62008	-13.011	-71.619	6.246	1308	762	45.9011	54.4071	16.6009	14.0055	2.26667	1.33689	336.175	569.979	1.60145	1.29093	475.818	590.27	2.09955
62010	-12.986	-71.592	17.7111	1087	945	78.5924	67.9794	12.0241	13.9013	3.50862	1.63005	269.337	579.736	2.4287	1.53919	389.098	613.959	2.36067
62011	-12.967	-71.584	5.6124	968	544	55.85	38.6693	9.74037	14.068	2.91193	0.868441	186.818	626.41	1.55604	0.760129	349.606	715.668	3.54805
62012	-12.959	-71.546	10.1349	824	369	65.8928	33.2353	5.6	11.1027	3.12087	0.696088	118.236	530.105	1.84274	0.55909	200.246	660.001	3.10684
62013	-12.958	-71.531	12.231	774	610	77.7823	52.9448	7.8424	11.5214	3.49244	1.12514	174.663	542.155	2.126	0.924231	286.923	660.008	2.90466
62014	-12.962	-71.51	21.2904	721	791	81.5295	67.1457	9.70201	11.7804	3.53338	1.42726	223.865	554.208	2.21675	1.17512	356.828	673.122	2.98113
62015	-12.962	-71.501	6.1236	697	286	39.4613	33.9496	7.24761	8.42426	2.03263	0.664787	140.704	430.213	1.11143	0.492272	257.326	580.98	3.49741
63001	-13.163	-71.589	14.4576	2256	1164	61.7172	64.305	18.8602	18.1012	2.87324	2.66672	405.118	436.491	4.41896	4.17548	263.41	278.77	0.471088
63002	-13.158	-71.588	14.895	2243	783	47.8016	45.7124	16.3802	17.1288	2.20796	1.66661	354.626	469.816	2.5217	2.57308	310.504	304.304	0.662209
63003	-13.188	-71.579	7.5528	2539	704	35.5355	32.9871	19.8112	21.3417	1.78767	1.43183	393.809	491.678	2.72586	2.25183	258.267	312.634	0.430809
63004	-13.175	-71.577	7.3062	2386	545	29.1091	29.0225	18.7227	18.7785	1.43441	1.09806	379.947	496.328	2.23296	1.69813	244.07	320.94	0.416089
63005	-13.128	-71.574	8.9577	2020	1031	51.1426	68.2443	20.1593	15.1075	2.4536	2.30683	420.199	446.934	2.5867	3.49552	398.577	294.949	0.87753
63006	-13.117	-71.567	14.6457	1924	898	54.8869	63.196	16.3609	14.2098	2.59126	1.95267	346.549	459.884	3.3065	2.89127	271.586	310.59	0.816413
63007	-13.062	-71.551	36.3438	1399	1519	93.2411	100.949	16.2911	15.0472	3.76587	2.98294	403.36	509.23	2.95307	4.24039	514.38	358.221	1.61824
63008	-13.057	-71.544	7.434	1346	596	45.9201	36.696	12.9791	16.2416	2.31365	0.889742	257.602	669.857	1.63722	1.07769	364.032	553.032	1.99821
63009	-13.052	-71.534	6.8625	1280	623	41.6872	38.986	14.9446	15.9801	2.03359	0.933138	306.355	667.64	1.51841	1.09928	410.298	566.734	1.84629
63010	-13.036	-71.524	5.7618	1145	464	43.7953	26.0269	10.5947	17.8277	2.322	0.59552	199.828	779.152	1.63409	0.625451	283.95	741.865	2.17387
63011	-13.038	-71.519	8.2494	1120	777	62.9578	50.5252	12.3416	15.3785	3.01758	1.1889	257.491	653.546	2.21224	1.34695	351.227	576.858	2.0127
63012	-13.033	-71.5	6.4539	987	556	47.4574	36.517	11.7158	15.2258	2.31438	0.816952	240.237	680.578	1.60188	0.812307	347.092	684.47	2.21514
64001	-13.229	-71.485	25.5285	2342	1307	70.3809	107.887	18.5704	12.1145	3.0163	3.47498	433.312	376.118	5.90449	5.82205	221.357	224.491	0.258749
64002	-13.214	-71.483	8.2197	2273	813	43.323	76.4812	18.766	10.6301	2.1318	2.06667	381.369	393.386	2.36662	3.408	343.528	238.556	0.815449
64003	-13.16	-71.479	63.1206	1613	2053	108.968	144.685	18.8403	14.1894	4.27193	4.33699	480.579	473.37	7.53102	7.17253	272.606	286.231	0.623712
64004	-13.242	-71.477	31.8213	2382	1487	85.9473	121.586	17.3013	12.23	3.56162	4.37819	417.506	339.638	5.71519	7.39514	260.184	201.078	0.364949
64005	-13.252	-71.475	20.5029	2437	1271	91.1852	106.147	13.9387	11.9739	4.13291	3.65424	307.531	347.815	5.91886	6.16052	214.737	206.314	0.637902
64006	-13.263	-71.462	7.0515	2512	1047	52.5675	80.1807	19.9173	13.058	2.59671	2.62459	403.202	398.92	4.72524	4.41829	221.576	236.969	0.297087
64007	-13.135	-71.457	41.7069	1255	1028	84.3199	41.4293	12.1917	24.8134	3.37511	0.875	304.583	1174.86	2.70946	1.29608	379.411	793.159	1.87329
64008	-13.324	-71.456	9.9351	2904	826	42.4384	62.7161	19.4635	13.1705	2.01398	2.53088	410.132	326.368	3.36467	4.30238	245.492	191.987	0.35775
64009	-13.312	-71.454	5.0895	2802	878	41.0508	65.7964	21.3881	13.3442	2.13203	2.50037	411.813	351.149	3.56829	4.23857	246.056	207.145	0.357021
64010	-13.302	-71.454	27.0756	2711	1095	77.5059	86.1024	14.128	12.7174	3.38252	3.47786	323.723	314.849	6.02186	5.91903	181.837	184.996	0.381527
64011	-13.345	-71.412	6.3207	3473	326	32.618	33.0047	9.99449	9.87737	1.65828	1.67516	196.589	194.608	2.84674	2.87568	114.517	113.365	0.340175
65001	-13.15	-71.421	8.5743	1267	827	49.1669	47.4541	16.8203	17.4274	2.3152	1.05414	357.205	784.529	1.86763	1.54121	442.806	536.592	1.5586
65002	-13.154	-71.417	7.1226	1312	800	45.1178	46.0776	17.7314	17.362	2.2111	1.02725	361.811	778.776	1.46522	1.52053	545.991	526.133	2.26561
65003	-13.161	-71.415	13.5567	1373	1377	69.9872	69.6618	19.675	19.7669	3.20689	1.63832	429.388	840.495	3.05121	2.71414	451.296	507.344	1.29484
65004	-13.172	-71.399	20.7099	1495	1571	72.9279	74.1871	21.5418	21.1762	3.10746	1.81055	505.558	867.693	3.26413	3.16023	481.292	497.115	1.09585
65005	-13.171	-71.398	9.3366	1496	923	52.0837	49.1308	17.7215	18.7866	2.47502	1.13312	372.926	814.569	1.70684	1.84884	540.765	499.231	2.16644
65006	-13.191	-71.398	9.9729	1640	895	57.9686	44.3695	15.4394	20.1715	2.70096	1.04239	331.364	858.605	2.3668	1.77299	378.148	504.797	1.14418
65007	-13.226	-71.376	7.3863	1982	667	34.7753	29.9251	19.1803	22.289	1.72178	0.732425	387.39	910.673	1.95448	1.32509	341.267	503.361	0.823197
65008	-13.244	-71.373	15.6204	2145	1222	46.9079	54.2572	26.0511	22.5224	2.07302	1.49116	589.479	819.499	3.02039	2.87354	404.584	425.26	0.544975
65009	-13.246	-71.371	5.6952	2175	1172	48.8785	50.4	23.9778	23.254	2.46065	1.38386	476.297	846.904	3.25893	2.67016	359.627	438.925	0.573829
65010	-13.269	-71.364	13.2723	2415	1170	63.7768	55.6662	18.3452	21.0182	3.02528	1.66385	386.741	703.189	4.36079	3.28196	268.3	356.495	0.42935
65011	-13.276	-71.364	8.8767	2489	1014	47.8079	46.9867	21.2099	21.5806	2.40999	1.39569	420.749	726.522	3.86609	2.7556	262.28	367.977	0.388688
65012	-13.28	-71.361	20.6577	2571	1276	70.9404	64.0077	17.9869	19.9351	3.07591	2.05634	414.837	620.521	5.73078	4.08256	222.657	312.549	0.286401
65013	-13.308	-71.344	11.448	3049	718	49.0458	40.6067	14.6394	17.6818	2.38839	1.34637	300.621	533.287	4.16594	2.68652	172.35	267.26	0.300481
65014	-13.318	-71.343	10.9737	3194	1042	66.1295	80.376	15.757	12.9641	3.18969	3.48015	326.678	299.412	6.37499	6.7424	163.451	154.544	0.255096
65015	-13.357	-71.332	7.1559	3760	460	35.2105	44.4615	13.0643	10.346	1.76648	2.21281	260.404	207.881	3.20567	4.24069	143.496	108.473	0.265353
65016	-13.337	-71.327	6.9939	3453	461	32.0317	28.1809	14.392	16.3586	1.68242	1.08252	274.01	425.859	3.46105	2.17091	133.197	212.353	0.251401
65017	-13.366	-71.324	5.274	3923	327	35.9954	36.5655	9.08449	8.94285	1.92886	1.95445	169.53	167.311	3.60079	3.65177	90.8133	89.5455	0.252875
66001	-13.015	-71.328	39.7593	696	674	95.6514	82.015	7.04642	8.21801	3.91221	2.12799	172.281	316.73	2.18586	1.55279	308.345	434.057	3.83533
66002	-13.061	-71.309	19.8855	863	804	73.469	82.97	10.9434	9.69025	3.33344	2.30145	241.193	349.345	2.03554	1.83252	394.981	438.739	2.97935
66003	-13.115	-71.304	10.4886	1196	507	43.3371	45.2841	11.699	11.196	2.00833	1.34252	252.449	377.647	1.29133	1.15465	392.618	439.094	2.34389
66004	-13.127	-71.297	14.1885	1285	1064	80.1789	80.4246	13.2703	13.2298	3.63309	2.61217	292.864	407.324	2.54994	2.51064	417.265	423.796	2.03795
66005	-13.099	-71.295	5.2074	1096	297	27.0166	31.5955	10.9932	9.40006	1.49667	0.878399	198.44	338.115	0.885486	0.699846	335.409	424.379	3.24089
67001	-13.19	-71.274	10.9107	1650	967	53.3299	51.5908	18.1324	18.7436	2.6226	1.73136	368.719	558.522	2.88588	2.05563	335.079	470.416	1.0757
67002	-13.215	-71.271	19.4967	1917	1115	55.0122	49.2718	20.2682	22.6296	2.3079	1.85565	483.123	600.868	2.99321	2.40447	372.51	463.72	0.731624
67003	-13.209	-71.267	10.161	1821	777	40.2743	38.9027	19.2927	19.9729	1.95972	1.37084	396.484	566.806	1.77297	1.67999	438.247	462.502	1.59723
67004	-13.164	-71.253	10.6038	1355	1038	59.8206	65.7465	17.3519	15.7879	2.91836	2.0235	355.68	512.972	1.77248	2.25172	585.62	460.981	2.67153
67005	-13.132	-71.249	7.5798	1168	412	36.9987	36.0836	11.1355	11.4179	1.82646	0.934448	225.573	440.902	1.1447	0.84256	359.919	488.986	2.6529
67006	-13.157	-71.246	5.49	1306	502	31.9606	38.4129	15.7068	13.0685	1.62243	1.04099	309.412	482.233	0.968724	1.02753	518.207	488.548	2.80499
67007	-13.137	-71.244	7.4628	1188	446	33.7655	36.9886	13.2088	12.0578	1.63788	0.965259	272.304	462.052	0.965864	0.888242	461.763	502.115	2.9473
67008	-13.084	-71.236	7.7913	902	405	43.3113	43.6683	9.35092	9.27447	2.13974	1.05667	189.276	383.278	1.10728	0.812167	365.76	498.666	3.89352
67009	-13.096	-71.231	8.4096	931	455	44.3751	47.2036	10.2535	9.63909	2.12709	1.15791	213.907	392.951	1.17828	0.91819	386.156	495.54	3.61357
68001	-13.375	-71.264	7.0056	3159	764	39.7572	39.792	19.2166	19.1998	1.87247	1.10646	408.018	690.493	3.67781	1.78041	207.733	429.116	0.265839
68002	-13.369	-71.264	10.9485	3119	973	54.8922	56.4149	17.7257	17.2472	2.62606	1.62249	370.517	599.697	5.54929	2.60212	175.338	373.926	0.221806
68003	-13.38	-71.263	48.5145	3226	1322	92.3007	92.5377	14.3227	14.2861	3.71994	3.2835	355.382	402.62	5.6518	5.45007	233.908	242.566	0.374419
68004	-13.384	-71.261	7.6509	3304	925	52.8156	56.5696	17.5138	16.3515	2.51414	1.70699	367.92	541.889	4.15483	2.74473	222.633	337.01	0.362273
68005	-13.355	-71.259	5.5791	2986	1063	40.0452	57.9809	26.545	18.3336	2.16449	1.61792	491.108	657.017	4.04337	2.60353	262.899	408.291	0.28127
68006	-13.332	-71.256	7.686	2669	961	40.39	44.2156	23.793	21.7344	1.94457	1.09805	494.197	875.188	3.36406	1.8209	285.666	527.761	0.338791
68007	-13.31	-71.255	21.2571	2396	1502	66.1184	67.2835	22.7168	22.3234	3.01496	1.70954	498.183	878.598	5.57339	2.81082	269.495	534.363	0.431627
68008	-13.411	-71.248	20.2608	3528	981	62.5958	69.1127	15.672	14.1942	2.74916	2.52094	356.836	389.141	4.40574	4.17724	222.664	234.844	0.384052
68009	-13.302	-71.242	8.5689	2152	1576	55.8823	67.2543	28.2021	23.4335	2.79366	1.64804	564.134	956.29	4.72805	2.73305	333.33	576.645	0.376488
68010	-13.428	-71.231	10.5948	3787	658	50.6087	47.6887	13.0017	13.7978	2.44156	1.76285	269.5	373.258	3.91517	2.92826	168.064	224.707	0.398595
68012	-13.268	-71.21	21.8106	1690	1180	66.8019	41.3316	17.6642	28.5496	2.92593	0.883317	403.29	1335.87	3.02633	1.48174	389.911	796.359	1.05044
68013	-13.262	-71.205	51.5574	1653	2346	132.431	102.384	17.7149	22.9137	5.45477	2.5206	430.082	930.731	9.0239	4.13055	259.976	567.963	0.651149
68014	-13.245	-71.201	7.7769	1538	837	53.1707	32.9259	15.7417	25.4207	2.52386	0.665754	331.635	1257.22	2.02731	1.08617	412.862	770.597	1.78465
68015	-13.239	-71.2	10.98	1515	1032	48.1467	40.8655	21.4345	25.2536	2.39422	0.839997	431.038	1228.58	1.75268	1.38119	588.812	747.183	1.9077
68016	-13.223	-71.189	29.277	1406	2160	101.094	93.267	21.3663	23.1593	4.08572	2.07066	528.671	1043.14	4.29882	3.39447	502.464	636.329	1.16513
68017	-13.176	-71.184	7.6284	1171	582	35.449	34.7446	16.4179	16.7508	1.73588	0.633214	335.277	919.121	1.00899	0.88832	576.813	655.17	3.05419
68018	-13.201	-71.185	17.6841	1272	1101	59.5692	48.192	18.4827	22.8461	2.71338	0.942555	405.766	1168.1	1.66086	1.46779	662.91	750.106	2.64252
68019	-13.174	-71.182	5.1759	1164	575	34.3191	33.8466	16.7545	16.9884	1.80986	0.615819	317.704	933.715	0.925904	0.857891	621.015	670.249	3.69771
68020	-13.193	-71.182	10.7955	1240	722	51.5646	38.1236	14.0018	18.9384	2.43479	0.719973	296.535	1002.81	1.53955	1.08143	468.969	667.637	2.73232
68021	-13.206	-71.181	18.2484	1294	1099	69.2582	47.6862	15.8682	23.0465	3.05526	0.936145	359.708	1173.96	2.6848	1.46552	409.341	749.903	1.90666
68022	-13.14	-71.18	8.0199	1068	853	59.423	51.7871	14.3547	16.4713	2.93987	0.954083	290.148	894.052	1.48937	1.3287	572.724	641.979	3.96807
68023	-13.118	-71.179	6.9543	994	243	28.5249	22.6596	8.51887	10.7239	1.37459	0.397304	176.781	611.623	0.707654	0.440782	343.388	551.293	3.68677
68024	-13.116	-71.177	6.5718	989	429	43.403	32.3408	9.88411	13.265	2.14615	0.570876	199.893	751.476	0.99285	0.667204	432.089	642.981	4.51478
69001	-13.238	-71.095	11.2032	1890	1581	52.6429	68.1674	30.0325	23.1929	2.62001	2.83814	603.433	557.055	2.0236	2.97568	781.282	531.308	1.6944
69002	-13.156	-71.074	36.5859	1002	1310	95.8922	105.857	13.6612	12.3752	3.96	3.17916	330.808	412.058	2.86909	2.79248	456.591	469.117	3.08406
69003	-13.264	-71.109	7.0749	2793	907	45.3672	45.6319	19.9924	19.8764	2.32524	2.33655	390.067	388.18	2.4482	2.46009	370.476	368.686	0.903685
70001	-13.191	-71.022	18.9603	961	680	53.3077	60.5706	12.7561	11.2266	2.4224	2.02388	280.714	335.988	1.33629	1.18476	508.873	573.958	4.29771
70002	-13.232	-71.021	9.3321	1277	1004	50.0074	50.3508	20.077	19.9401	2.40598	2.01346	417.293	498.644	1.64427	1.26622	610.605	792.908	2.63173
70003	-13.251	-71.016	5.0832	1573	738	37.8106	31.3711	19.5183	23.5248	2.01754	1.3361	365.791	552.352	1.22659	0.860144	601.669	857.996	2.90691
70004	-13.132	-70.978	7.9713	702	191	44.0596	31.0905	4.33504	6.14335	2.1363	0.817293	89.4069	233.698	0.885256	0.400384	215.757	477.042	5.89778
71001	-13.382	-71.126	10.4418	3178	978	45.1185	47.5319	21.6762	20.5757	2.19715	2.01696	445.123	484.888	4.40832	3.86962	221.853	252.738	0.252355
71002	-13.37	-71.112	5.4261	2857	901	40.8089	39.1627	22.0785	23.0066	2.05491	1.44284	438.461	624.461	4.06029	2.83026	221.905	318.346	0.26484
71003	-13.366	-71.105	9.2628	2709	1005	46.5171	41.9924	21.605	23.9329	2.26282	1.49582	444.136	671.872	3.46771	2.936	289.816	342.303	0.363971
71004	-13.354	-71.09	6.057	2467	1185	43.8488	48.8041	27.0247	24.2807	2.1417	1.63758	553.298	723.628	3.05663	3.19129	387.682	371.323	0.468642
71005	-13.341	-71.059	23.0814	2022	1803	75.9783	79.8006	23.7305	22.5938	3.27693	2.66157	550.21	677.419	5.16107	5.0883	349.346	354.343	0.456474
71006	-13.335	-71.047	5.7339	1863	701	26.9992	30.9583	25.9637	22.6433	1.39128	0.8358	503.854	838.718	1.64907	1.47044	425.089	476.729	0.725049
71007	-13.299	-71.023	47.2662	1445	2393	113.734	108.541	21.0403	22.0471	4.75057	3.39317	503.729	705.241	5.8394	6.24815	409.802	382.993	1.36495
71008	-13.292	-71.012	6.7248	1374	841	48.3985	40.6273	17.3766	20.7004	2.43883	1.01399	344.838	829.394	1.64698	1.57513	510.632	533.925	2.2404
71009	-13.282	-70.995	10.8648	1258	892	53.6582	47.5245	16.6237	18.7693	2.5862	1.16224	344.908	767.484	1.6951	1.71484	526.222	520.166	2.87005
71010	-13.231	-70.951	30.6882	961	998	91.7553	68.8545	10.8768	14.4943	3.77255	1.58053	264.543	631.434	1.82068	1.90981	548.147	522.564	4.60454
71011	-13.192	-70.92	29.1816	829	575	95.9519	61.5724	5.99259	9.33861	3.80791	1.3319	151.002	431.716	1.78232	1.21633	322.613	472.734	5.26393
71012	-13.175	-70.892	71.1801	761	853	115.842	84.8357	7.36349	10.0547	4.22654	1.84837	201.82	461.489	1.9234	1.77521	443.485	480.507	5.72626
71013	-13.402	-71.145	7.0011	3738	649	42.0877	42.353	15.4202	15.3236	2.10994	2.12128	307.592	305.947	3.86779	3.88967	167.796	166.852	0.26877
72001	-13.517	-71.137	5.9598	4389	251	29.1746	26.2051	8.60339	9.5783	1.46568	1.1196	171.252	224.187	2.80066	2.00783	89.6217	125.011	0.278485
72002	-13.568	-71.114	10.3293	4091	578	35.2219	69.9713	16.4103	8.26053	1.73058	2.59505	333.993	222.732	2.4344	4.58315	237.43	126.114	0.438123
72003	-13.572	-71.092	14.8329	3973	629	61.8469	77.9399	10.1703	8.07032	2.86745	2.70351	219.359	232.661	4.01729	4.73516	156.573	132.836	0.462927
72004	-13.569	-71.081	14.3973	3849	762	56.4186	85.0923	13.5062	8.95498	2.58458	2.91448	294.825	261.454	4.20845	5.07955	181.064	150.013	0.380377
72005	-13.568	-71.073	8.1369	3795	728	51.5117	79.3278	14.1327	9.17711	2.6207	2.59396	277.788	280.652	3.8124	4.49121	190.956	162.094	0.464212
72006	-13.569	-71.062	8.5797	3718	684	50.643	71.7793	13.5063	9.52922	2.53982	2.20478	269.31	310.235	3.70751	3.75538	184.49	182.139	0.466617
72007	-13.571	-71.029	5.2101	3453	790	36.7528	62.4667	21.495	12.6467	1.97602	1.72561	399.793	457.809	2.96679	2.81492	266.281	280.647	0.501345
72008	-13.572	-71.024	44.9568	3406	1462	94.8796	126.202	15.409	11.5846	3.7745	4.32342	387.336	338.158	7.19736	7.40025	203.13	197.561	0.359151
72009	-13.577	-71.009	7.0821	3259	917	45.4701	60.5203	20.1671	15.1519	2.38153	1.59102	385.047	576.359	3.338	2.55893	274.715	358.353	0.491558
72010	-13.586	-70.976	10.3023	2876	1325	56.9427	80.3587	23.269	16.4886	2.76188	2.06889	479.746	640.439	3.77906	3.32171	350.616	398.891	0.501381
72013	-13.572	-70.92	12.1545	2337	1738	66.9379	89.205	25.9644	19.4832	3.1876	2.07997	545.238	835.588	4.14274	3.28767	419.529	528.642	0.508332
72014	-13.417	-70.905	20.7468	1209	1916	80.6883	82.1024	23.7457	23.3367	3.40621	1.4463	562.501	1324.76	4.07472	2.23416	470.217	857.591	1.42709
72015	-13.416	-70.903	7.1343	1207	1411	53.3035	62.9856	26.4711	22.402	2.66997	1.02901	528.471	1371.22	1.61168	1.58476	875.482	890.355	2.83639
72016	-13.448	-70.903	5.4441	1351	844	28.0965	33.3436	30.0394	25.3122	1.41386	0.529036	596.949	1595.36	1.16736	0.820348	722.997	1028.83	1.5359
72017	-13.441	-70.902	31.266	1334	2472	89.1692	112.116	27.7226	22.0487	3.83535	2.22087	644.531	1113.08	3.67944	3.46666	671.841	713.078	1.7516
72018	-13.395	-70.9	6.8292	1092	724	35.3708	31.7046	20.4688	22.8358	1.80376	0.489117	401.384	1480.22	1.07669	0.72518	672.428	998.372	2.98139
72019	-13.503	-70.899	26.2845	1706	2090	75.4687	95.0247	27.6936	21.9943	3.39166	1.95186	616.217	1070.77	4.26637	3.0567	489.877	683.743	0.695237
72020	-13.464	-70.898	5.571	1446	1418	41.0029	58.7871	34.5829	24.1209	2.04095	1.01526	694.776	1396.68	2.34089	1.58103	605.752	896.884	0.95318
72021	-13.559	-70.898	5.67	2209	1361	37.8981	60.3791	35.9121	22.5409	1.96084	1.25669	694.09	1083	3.20593	1.96189	424.525	693.72	0.45371
72022	-13.362	-70.895	6.6951	993	653	42.465	34.5364	15.3774	18.9076	2.0723	0.529954	315.11	1232.18	1.09994	0.760393	593.667	858.766	3.65143
72023	-13.524	-70.895	14.3739	1880	1690	58.6869	74.0851	28.7969	22.8116	2.76848	1.48281	610.443	1139.73	3.36453	2.31704	502.298	729.38	0.750648
72025	-13.529	-70.892	8.6643	1906	1606	54.2935	68.9359	29.5799	23.297	2.70272	1.37763	594.216	1165.77	2.65568	2.15144	604.742	746.477	0.871989
72026	-13.478	-70.891	20.8962	1545	2277	68.0995	102.926	33.4364	22.1227	2.96541	2.09101	767.854	1088.95	2.89487	3.27434	786.563	695.408	1.25364
72028	-13.347	-70.872	22.9617	913	993	73.644	51.2091	13.4838	19.3911	3.23499	0.783232	306.957	1267.82	1.57021	1.12286	632.399	884.352	4.34532
72029	-13.34	-70.859	36.477	883	1925	103.213	90.6778	18.6508	21.229	4.28797	1.46947	448.931	1310	3.16726	2.17493	607.782	885.086	2.57454
72030	-13.34	-70.859	11.7423	885	806	66.6138	45.2348	12.0996	17.8181	3.03756	0.686096	265.344	1174.76	1.8794	0.952951	428.859	845.793	2.83828
72031	-13.318	-70.841	25.875	822	762	76.3074	48.0315	9.98592	15.8646	3.28027	0.720171	232.298	1058.08	1.47793	0.959991	515.586	793.757	4.56711
72032	-13.313	-70.833	5.0976	802	496	39.2206	37.1933	12.6464	13.3357	2.01809	0.550047	245.777	901.742	0.920384	0.691203	538.906	717.589	4.87652
72033	-13.308	-70.823	10.1034	785	555	52.3735	41.4434	10.597	13.3918	2.45041	0.611468	226.492	907.652	1.14682	0.761729	483.949	728.605	4.69386
72034	-13.296	-70.799	8.2242	738	505	49.2903	44.0688	10.2454	11.4593	2.41431	0.644898	209.169	783.07	1.08029	0.777067	467.469	649.879	5.06007
72035	-13.27	-70.783	50.0373	699	1207	103.693	77.628	11.6401	15.5485	4.08393	1.15718	295.549	1043.05	2.11097	1.5155	571.774	796.438	5.04524
72036	-13.23	-70.745	7.2864	622	104	74.9542	18.0015	1.38751	5.77729	3.80392	0.252267	27.3402	412.262	1.6277	0.240201	63.8939	432.971	5.92496
73001	-13.49	-70.786	6.7896	2867	1082	39.9432	46.0552	27.0885	23.4935	2.00055	1.46055	540.85	740.815	2.12924	2.44825	508.162	441.949	0.704817
73002	-13.522	-70.778	18.2754	3595	834	56.3652	66.5586	14.7964	12.5303	2.60574	2.54515	320.063	327.683	4.2646	4.31176	195.564	193.425	0.394962
73003	-13.475	-70.75	44.0424	1978	2462	104.295	112.081	23.6062	21.9662	4.16986	3.83723	590.427	641.608	7.27803	6.36619	338.278	386.73	0.350546
73004	-13.378	-70.739	8.9019	912	542	36.0473	30.7094	15.0358	17.6493	1.75492	0.666658	308.845	813.01	0.917008	0.93046	591.053	582.508	3.85334
73005	-13.386	-70.739	6.7194	947	981	58.8613	44.8994	16.6663	21.8489	2.84824	1.00522	344.423	975.911	1.5635	1.48901	627.439	658.828	3.49958
73006	-13.389	-70.738	45.2079	957	1854	101.111	66.4168	18.3363	27.9146	4.11286	1.58142	450.781	1172.36	3.73662	2.38002	496.17	778.986	1.34698
73007	-13.463	-70.735	18.7947	1694	1316	50.4889	33.002	26.0652	39.8764	2.36489	0.862579	556.475	1525.66	3.94502	1.3371	333.585	984.218	0.381199
73008	-13.452	-70.734	25.884	1524	1972	86.5325	55.7412	22.7891	35.3778	3.75881	1.4832	524.634	1329.56	4.66841	2.34395	422.413	841.317	0.546249
73009	-13.442	-70.729	10.0143	1388	1222	52.0216	36.5977	23.4903	33.39	2.43849	0.904525	501.131	1350.99	3.53789	1.40673	345.404	868.684	0.48083
73010	-13.353	-70.708	39.312	750	1352	85.0206	67.7755	15.902	19.9482	3.57675	1.50188	377.997	900.206	2.34563	2.07474	576.391	651.649	2.99815
74001	-13.563	-70.678	6.9687	3776	497	50.4397	50.2839	9.85336	9.88388	2.59353	1.74847	191.631	284.248	4.32319	2.99571	114.961	165.904	0.376344
74002	-13.575	-70.668	9.1233	3642	751	70.4452	75.4628	10.6608	9.95192	3.48572	2.67378	215.451	280.876	6.51137	4.58256	115.337	163.882	0.355692
74003	-13.572	-70.623	91.8918	3016	1571	127.991	123.591	12.2743	12.7113	4.96564	4.49294	316.374	349.66	9.72795	7.6642	161.493	204.979	0.316278
74004	-13.561	-70.622	21.8601	2879	1212	79.3292	67.7778	15.2781	17.882	3.53583	2.02219	342.777	599.35	5.8284	3.3564	207.947	361.101	0.393918
74005	-13.554	-70.617	11.0133	2771	1020	57.8902	48.0589	17.6196	21.224	2.65969	1.33124	383.503	766.203	4.17899	2.19412	244.078	464.878	0.457643
74006	-13.328	-70.611	31.2237	542	928	92.1375	61.8756	10.0719	14.9978	3.72901	1.2178	248.86	762.028	2.00906	1.50204	461.906	617.826	4.68972
74007	-13.356	-70.601	14.8446	614	443	58.3177	34.7023	7.59633	12.7657	2.61113	0.674286	169.659	656.992	1.287	0.798886	344.212	554.522	4.21016
74008	-13.36	-70.6	6.6141	625	131	39.3557	11.6328	3.32861	11.2612	1.97605	0.220422	66.294	594.314	0.93245	0.226215	140.49	579.095	4.49109
74009	-13.409	-70.597	10.6614	826	2123	121.721	85.0011	17.4415	24.9762	5.91188	1.79735	359.108	1181.19	6.738	2.80242	315.079	757.559	1.63001
74010	-13.447	-70.597	58.7043	1064	2937	114.244	127.036	25.7082	23.1194	4.47399	3.19872	656.462	918.18	7.0312	5.21748	417.71	562.915	0.630823
74011	-13.385	-70.596	48.8529	703	2087	114.99	88.3013	18.1494	23.635	4.49271	1.84372	464.53	1131.95	5.13389	2.78013	406.514	750.684	1.70305
74012	-13.38	-70.595	6.7203	696	557	46.9784	35.0533	11.8565	15.8901	2.35837	0.699118	236.18	796.718	1.16445	0.914769	478.339	608.897	4.28
74013	-13.415	-70.593	27.3681	848	1321	92.4004	50.3707	14.2965	26.2256	3.93628	1.04725	335.596	1261.39	2.902	1.586	455.204	832.914	2.7766
74014	-13.415	-70.592	5.0382	848	397	29.7386	21.6285	13.3497	18.3554	1.46556	0.439035	270.886	904.257	0.744119	0.625448	533.517	634.745	3.87176
75001	-13.518	-70.564	11.403	2366	1296	76.5092	56.3604	16.9391	22.9949	3.77446	2.27039	343.36	570.826	4.18947	2.93067	309.347	442.22	0.637926
75002	-13.489	-70.528	6.6942	1579	747	40.0589	28.5036	18.6475	26.2072	2.08662	0.876604	357.996	852.152	2.46034	1.08774	303.616	686.747	1.33979
75003	-13.464	-70.505	9.7263	1219	807	67.9664	44.5486	11.8735	18.1151	3.21813	1.29904	250.767	621.226	2.05942	1.45454	391.858	554.816	2.5904
75004	-13.35	-70.495	51.0444	556	922	98.3824	106.219	9.3716	8.68018	3.82918	2.67217	240.783	345.038	1.97987	1.95729	465.688	471.061	4.6059
75005	-13.447	-70.486	9.6588	1084	692	55.2262	46.337	12.5303	14.9341	2.71103	1.30439	255.253	530.514	1.41754	1.32756	488.169	521.257	4.05359
75006	-13.451	-70.486	5.184	1088	394	40.0047	31.3944	9.84883	12.55	2.07569	0.862283	189.817	456.927	1.12496	0.811753	350.236	485.369	3.83889
75007	-13.437	-70.48	7.0596	986	206	38.4017	19.9946	5.36435	10.3028	1.88384	0.5228	109.351	394.032	0.889499	0.410042	231.591	502.387	4.48415
75008	-13.405	-70.471	12.2931	836	580	54.9549	55.8199	10.5541	10.3906	2.62837	1.46253	220.669	396.573	1.26111	1.17878	459.912	492.033	4.3752
76001	-14.106	-70.653	7.1604	4678	155	29.4175	25.2975	5.26897	6.12708	1.48044	1.00217	104.699	154.664	2.21252	1.36217	70.056	113.789	0.445254
76002	-14.109	-70.63	26.0685	4596	283	59.2379	56.6048	4.77735	4.99958	2.60974	2.22921	108.44	126.951	3.45315	3.00836	81.9542	94.0712	0.609973
76003	-14.091	-70.615	5.2056	4533	258	28.9722	49.1718	8.9051	5.24691	1.44311	1.608	178.78	160.448	2.07863	2.22218	124.12	116.102	0.481996
76004	-14.085	-70.609	7.4241	4529	344	41.0514	73.4498	8.37974	4.68347	1.96953	2.66333	174.661	129.161	2.8266	3.59851	121.701	95.5952	0.486145
76005	-14.077	-70.6	9.306	4536	308	43.1685	55.5427	7.13483	5.54528	2.07333	1.96618	148.553	156.649	2.63807	2.69271	116.752	114.383	0.596924
76006	-14.069	-70.59	7.9722	4503	307	52.7365	69.649	5.82139	4.40782	2.51989	2.19934	121.831	139.587	3.55535	3.02335	86.3488	101.543	0.514769
76007	-13.898	-70.518	51.4845	3738	813	149.483	159.34	5.43876	5.1023	5.80642	3.50353	140.017	232.052	9.91494	4.83412	81.9975	168.18	0.280908
76008	-14.073	-70.515	34.6113	4395	483	94.655	128.332	5.10274	3.76369	3.84757	4.06838	125.534	118.72	4.78443	5.49294	100.953	87.931	0.645326
76009	-13.888	-70.513	6.3153	3637	1005	45.1366	170.291	22.2658	5.90166	2.27523	3.80103	441.714	264.402	4.7335	5.25472	212.316	191.257	0.196997
76010	-13.933	-70.509	26.7219	3969	577	102.975	147.982	5.6033	3.89913	4.46894	3.30985	129.113	174.328	8.52797	4.54588	67.6597	126.928	0.275556
76011	-13.936	-70.508	6.0669	3966	405	41.9659	70.0776	9.6507	5.77931	2.02895	1.34314	199.611	301.533	3.7569	1.89434	107.802	213.795	0.305898
76012	-13.938	-70.502	20.8548	3998	548	109.648	146.159	4.9978	3.74933	4.75434	3.28103	115.263	167.021	7.93774	4.50234	69.0373	121.715	0.343663
76013	-13.937	-70.497	22.3578	4020	849	73.3831	202.137	11.5694	4.20013	3.15773	5.45357	268.864	155.678	5.32631	7.44267	159.397	114.072	0.31302
76014	-13.84	-70.496	14.8266	3087	1546	75.7691	180.129	20.4041	8.58274	3.60085	3.87905	429.343	398.551	6.88462	5.396	224.559	286.508	0.260438
76015	-13.941	-70.491	82.6614	4074	510	155.71	143.954	3.27532	3.5428	5.53537	3.26732	92.1348	156.091	8.08705	4.47351	63.0638	114.004	0.431476
76018	-14.001	-70.479	25.0407	4179	489	88.9439	141.39	5.49785	3.45851	3.73445	3.4718	130.943	140.849	5.74635	4.73358	85.0975	103.304	0.397187
76019	-13.805	-70.478	34.1208	2724	2178	111.8	249.143	19.4811	8.74198	4.36149	6.43581	499.371	338.419	7.6406	8.85051	285.056	246.087	0.290504
76020	-13.773	-70.477	18.0711	2540	1896	65.6405	124.038	28.8846	15.2857	2.98066	2.22212	636.102	853.24	5.19011	3.21159	365.31	590.362	0.388193
76021	-14.069	-70.478	6.6852	4334	124	39.5251	53.1617	3.13725	2.33251	2.01971	1.25586	61.395	98.7369	3.21363	1.69103	38.5856	73.3282	0.408351
76022	-13.981	-70.477	23.5881	4153	813	95.3923	199.697	8.5227	4.07117	3.85638	5.89948	210.819	137.809	5.86816	7.93991	138.544	102.394	0.381117
76023	-13.79	-70.47	39.141	2620	1940	109.156	190.878	17.7727	10.1636	4.21203	3.98631	460.585	486.665	8.18293	5.57961	237.079	347.695	0.277173
76024	-13.798	-70.469	21.591	2659	1724	73.9722	114.132	23.306	15.1053	3.3175	2.05594	519.669	838.545	6.55177	2.96942	263.135	580.584	0.274648
76025	-14.008	-70.47	9.6399	4197	378	64.7272	122.587	5.83989	3.08353	3.02187	2.91742	125.088	129.567	5.35875	3.95086	70.5388	95.6755	0.33664
76026	-13.761	-70.465	7.6635	2380	1561	51.3279	47.4359	30.4123	32.9076	2.50665	0.711664	622.743	2193.45	4.35845	1.10078	358.155	1418.09	0.40006
76027	-13.728	-70.462	6.3117	2207	1629	44.0967	48.1937	36.9415	33.8011	2.24728	0.70863	724.877	2298.8	3.6303	1.1009	448.723	1479.7	0.420275
76028	-13.637	-70.46	8.5482	1406	1338	41.6726	42.4496	32.1074	31.5197	1.92014	0.566095	696.826	2363.56	2.2083	0.89064	605.895	1502.29	0.785095
76029	-14.013	-70.462	12.1545	4209	358	86.1588	119.92	4.15512	2.98533	3.71641	2.87079	96.3296	124.704	5.8407	3.88246	61.294	92.2097	0.400849
76030	-13.75	-70.46	12.9042	2296	1842	63.6893	64.478	28.9217	28.5679	3.08133	0.979408	597.794	1880.73	5.0052	1.50553	368.017	1223.49	0.4169
76031	-13.748	-70.458	13.2372	2294	1588	47.0984	45.9028	33.7167	34.5948	2.07588	0.681001	764.978	2331.86	3.374	1.05629	470.658	1503.38	0.396689
76032	-13.706	-70.455	14.454	2014	1674	50.3967	49.845	33.2165	33.5841	2.50041	0.719514	669.49	2326.57	3.31875	1.12155	504.407	1492.57	0.572987
76033	-14.043	-70.457	5.9211	4264	165	47.4244	49.4491	3.47922	3.33676	2.46263	1.12149	67.0016	147.125	3.88805	1.50663	42.4377	109.516	0.411409
76034	-13.596	-70.453	31.1247	1112	2836	130.621	87.1897	21.7116	32.5268	5.43779	1.23593	521.535	2294.63	6.15222	1.92493	460.972	1473.3	1.26023
76035	-13.723	-70.453	11.9655	2100	1752	61.2209	51.9054	28.6177	33.7537	2.90099	0.759669	603.931	2306.27	4.45962	1.18076	392.859	1483.79	0.439337
76036	-13.586	-70.452	34.0461	1031	2436	96.0753	73.5455	25.3551	33.1224	3.98547	1.01435	611.22	2401.53	3.69486	1.58609	659.294	1535.85	1.81177
76037	-13.626	-70.452	18.0504	1289	2560	74.6818	76.1168	34.2788	33.6325	3.43681	1.07839	744.877	2373.91	4.14968	1.68239	616.914	1521.64	0.843765
76038	-13.717	-70.453	17.6454	2076	1939	68.9018	62.1594	28.1415	31.194	3.28993	0.918499	589.375	2111.05	5.19608	1.4225	373.166	1363.1	0.451754
76039	-14.024	-70.453	45.8766	4263	523	120.909	145.868	4.32558	3.58544	4.40951	3.91981	118.607	133.425	7.21525	5.3395	72.4853	97.9492	0.374737
76040	-14.036	-70.452	12.7458	4257	391	97.9611	121.624	3.99138	3.21481	4.41762	3.02758	88.5093	129.146	6.14703	4.09359	63.6079	95.5151	0.502193
76042	-14.027	-70.451	5.7024	4256	144	47.4678	44.8165	3.03364	3.2131	2.46573	0.999067	58.4004	144.134	4.00544	1.34076	35.9511	107.402	0.383518
76043	-13.612	-70.447	54.9882	1179	2968	126.589	101.573	23.446	29.2204	5.07824	1.47622	584.454	2010.54	8.2099	2.28419	361.515	1299.36	0.759889
76044	-13.579	-70.447	9.0639	995	1634	59.7111	51.6227	27.3651	31.6528	2.9072	0.681235	562.053	2398.58	2.18369	1.06865	748.275	1529.03	2.56432
76045	-13.569	-70.446	18.1917	954	1829	94.0209	59.0675	19.4531	30.9646	3.98649	0.781804	458.799	2339.46	3.04181	1.2236	601.287	1494.77	2.11342
76046	-13.538	-70.442	12.8673	854	1221	69.0823	41.2069	17.6746	29.631	3.24755	0.535617	375.976	2279.61	2.17178	0.828514	562.211	1473.72	3.35006
76047	-13.523	-70.424	41.2533	798	2107	114.702	73.6801	18.3694	28.5966	4.36913	0.978177	482.247	2154.01	4.27971	1.51403	492.323	1391.65	2.56827
76048	-13.495	-70.416	90.1377	713	2396	121.882	84.9203	19.6584	28.2147	4.54639	1.13452	527.012	2111.91	4.86732	1.74266	492.263	1374.91	2.73835
76049	-13.469	-70.413	23.04	656	962	75.6557	43.1905	12.7155	22.2734	3.30233	0.552026	291.31	1742.67	1.65082	0.81335	582.74	1182.76	4.24724
76050	-13.457	-70.407	6.0129	626	627	61.9833	35.978	10.1156	17.4273	3.26039	0.457792	192.309	1369.62	1.57135	0.651908	399.021	961.792	4.18227
76051	-13.432	-70.379	6.0327	572	210	33.245	19.4052	6.31673	10.8219	1.6302	0.244641	128.818	858.402	0.696197	0.313644	301.639	669.549	5.48304
76052	-13.431	-70.379	24.8742	568	383	97.0071	31.732	3.94816	12.0698	4.02902	0.401511	95.0604	953.896	1.88005	0.538349	203.717	711.434	4.77755
76053	-13.442	-70.341	24.3621	512	762	69.4483	51.2787	10.9722	14.86	3.10256	0.649896	245.603	1172.5	1.32041	0.884389	577.093	861.612	5.9908
77001	-13.722	-70.332	7.3188	3489	666	63.8603	63.7322	10.429	10.45	3.22057	2.89121	206.796	230.353	5.50898	4.92904	120.894	135.118	0.322581
77002	-13.718	-70.323	5.166	3351	338	32.6301	15.7416	10.3585	21.4718	1.67801	0.581255	201.429	581.501	3.07483	1.01949	109.925	331.537	0.300701
77003	-13.715	-70.314	5.0166	3181	306	20.2885	14.046	15.0824	21.7856	1.04897	0.466648	291.713	655.741	1.84002	0.826623	166.302	370.181	0.325004
77004	-13.685	-70.31	20.5803	2960	909	61.483	68.1581	14.7846	13.3366	2.7365	2.46115	332.177	369.339	4.69946	4.27928	193.426	212.419	0.349564
77005	-13.618	-70.294	42.7581	1261	2641	98.1661	112.111	26.9034	23.5571	4.22696	3.64791	624.799	723.976	6.61115	6.18093	399.476	427.282	0.606048
77006	-13.615	-70.292	6.9102	1221	1665	71.843	38.1056	23.1755	43.6944	3.56485	0.988367	467.061	1684.6	3.7395	1.55498	445.246	1070.75	1.08957
77007	-13.613	-70.29	5.7699	1206	1080	31.3787	26.7005	34.4182	40.4487	1.60132	0.681268	674.442	1585.28	1.3739	1.03976	786.086	1038.7	1.62758
77008	-13.577	-70.257	28.2555	828	1765	88.7272	58.5479	19.8924	30.1463	3.80226	1.42588	464.197	1237.83	2.5734	1.99619	685.863	884.184	3.67657
77009	-13.563	-70.244	10.692	737	1102	53.719	52.134	20.5142	21.1378	2.61213	1.22068	421.878	902.773	1.15602	1.53288	953.27	718.906	5.0487
78001	-14.015	-70.257	7.9677	4399	372	48.5799	81.6135	7.65748	4.55807	2.44921	3.28596	151.886	113.209	4.59062	5.99264	81.0347	62.0762	0.28403
78002	-13.94	-70.254	41.4063	4094	512	80.3221	91.6774	6.37433	5.5848	3.43405	2.8098	149.095	182.219	6.48204	5.24703	78.9875	97.579	0.287515
78003	-14.041	-70.253	5.2263	4480	280	26.4503	63.232	10.5859	4.42814	1.38408	2.70109	202.3	103.662	2.86124	4.88306	97.8597	57.3411	0.234
78004	-13.997	-70.248	11.3355	4337	382	55.1993	91.5349	6.92038	4.17327	2.58886	3.47428	147.556	109.951	4.68399	6.37364	81.5543	59.9343	0.309664
78005	-13.927	-70.244	58.8969	3974	821	112.776	137.641	7.27992	5.96478	4.52568	4.83399	181.409	169.839	8.0846	8.88432	101.551	92.41	0.335909
78006	-14.052	-70.245	7.8993	4526	156	41.8091	30.9734	3.73125	5.03658	1.97563	1.35124	78.962	115.449	3.66284	2.43233	42.5899	64.1359	0.289711
78007	-14.056	-70.244	6.5529	4529	322	29.7695	47.4779	10.8164	6.7821	1.50836	2.20498	213.477	146.033	2.72385	3.95802	118.215	81.3538	0.283604
78008	-13.909	-70.238	22.8519	3932	584	67.8803	85.5818	8.60338	6.82388	2.84971	2.37206	204.933	246.199	5.88747	4.44815	99.1936	131.29	0.258684
78009	-13.897	-70.226	7.2576	3873	589	53.0194	84.957	11.1091	6.93292	2.62771	2.26621	224.149	259.905	5.11195	4.24139	115.22	138.87	0.269787
78010	-13.887	-70.22	14.2524	3833	556	72.1367	70.8893	7.70758	7.84321	3.4142	1.79961	162.849	308.955	6.71066	3.34498	82.8533	166.219	0.267554
78011	-13.882	-70.215	29.9448	3822	800	107.843	128.19	7.41821	6.24073	4.51859	3.81761	177.047	209.555	7.97679	7.07832	100.291	113.021	0.308058
78012	-13.581	-70.211	94.7808	662	2974	134.814	120.641	22.06	24.6517	4.8838	2.1535	608.952	1381.01	5.72821	3.67995	519.185	808.162	1.68262
78013	-13.592	-70.209	7.6113	733	911	40.3831	42.4778	22.5589	21.4465	2.03333	0.690627	448.033	1319.09	0.989061	1.06449	921.076	855.806	4.24978
78014	-13.87	-70.21	5.3973	3738	421	35.9761	50.7584	11.7022	8.29419	1.83388	1.1866	229.567	354.795	3.41132	2.18027	123.412	193.095	0.289001
78015	-13.618	-70.197	7.092	790	1271	58.2298	47.1773	21.8273	26.9409	2.9183	0.790667	435.528	1607.5	2.09341	1.28433	607.143	989.617	2.27014
78016	-13.632	-70.181	11.1366	849	1218	44.9379	42.7966	27.104	28.4602	2.05602	0.722602	592.406	1685.58	1.08839	1.19466	1119.08	1019.53	3.72546
78017	-13.641	-70.176	19.6632	930	1687	81.159	52.4697	20.7864	32.1519	3.4868	0.917781	483.825	1838.13	2.69408	1.59049	626.187	1060.68	2.2905
78018	-13.651	-70.162	6.6123	973	1218	45.948	37.2489	26.5082	32.699	2.35582	0.643434	517.018	1892.97	1.26994	1.10334	959.1	1103.92	3.45593
78019	-13.662	-70.16	5.8509	1036	1019	40.9934	30.8334	24.8577	33.0485	2.07327	0.535339	491.493	1903.47	1.49998	0.923534	679.342	1103.37	2.25165
78020	-13.655	-70.157	15.2208	1016	1323	53.0134	39.827	24.9559	33.2187	2.54685	0.697172	519.466	1897.67	1.38701	1.21362	953.852	1090.13	3.31232
78021	-13.788	-70.158	12.1752	2649	1568	66.8133	109.743	23.4684	14.2879	3.12081	2.37785	502.434	659.42	5.90137	4.37558	265.701	358.352	0.286643
78022	-13.769	-70.149	6.4935	2359	1623	51.8233	90.9278	31.318	17.8493	2.55329	1.83428	635.65	884.817	4.45397	3.36589	364.394	482.19	0.368018
78023	-13.825	-70.147	9.0378	3257	949	46.7778	85.8476	20.2874	11.0545	2.20152	1.89704	431.065	500.252	4.10334	3.48298	231.275	272.468	0.282003
78025	-13.83	-70.145	6.8526	3254	931	47.4792	84.4001	19.6086	11.0308	2.33243	1.85842	399.155	500.963	4.70216	3.41096	197.994	272.944	0.229053
78026	-13.848	-70.144	56.7576	3382	1166	111.216	146.541	10.4841	7.95683	4.49189	3.87621	259.579	300.81	8.61667	7.19918	135.319	161.963	0.270872
78027	-13.68	-70.143	5.2533	1200	1225	51.0737	34.036	23.985	35.9914	2.61176	0.615351	469.033	1990.73	1.50279	1.09971	815.152	1113.93	2.99828
78028	-13.698	-70.141	24.6069	1330	1964	88.1546	56.3254	22.2791	34.8688	3.79443	1.05241	517.6	1866.2	3.91986	1.92937	501.038	1017.95	1.69107
78029	-13.807	-70.139	5.9931	2989	1155	35.8633	93.6576	32.2057	12.3322	1.90326	2.02517	606.854	570.322	3.73761	3.7194	309.021	310.534	0.254492
78030	-13.726	-70.136	28.8099	1663	2064	68.3885	77.1252	30.1805	26.7617	2.75014	1.48319	750.507	1391.6	4.47223	2.72943	461.515	756.203	0.481282
78031	-14.056	-70.244	9.3879	4528	255	49.4858	50.3397	5.15299	5.06559	2.28609	2.31873	111.544	109.974	4.10551	4.16528	62.1116	61.2203	0.302046
79001	-13.89	-70.086	7.9839	3845	417	52.0689	64.2124	8.00861	6.49407	2.65334	2.00522	157.161	207.957	5.38085	3.63714	77.4971	114.651	0.206919
79002	-13.89	-70.086	7.1775	3844	179	26.5784	25.3631	6.73479	7.0575	1.23659	0.739145	144.753	242.172	2.76402	1.35879	64.7606	131.735	0.190043
79003	-13.918	-70.085	5.6754	3996	198	32.8185	43.4853	6.03317	4.55326	1.68213	1.38927	117.708	142.521	2.74368	2.52285	72.1657	78.4828	0.409164
79004	-13.87	-70.077	8.0055	3774	453	50.539	75.9697	8.96337	5.9629	2.54507	2.31133	177.991	195.991	4.94565	4.22526	91.5956	107.212	0.263682
79005	-13.871	-70.077	7.2999	3780	496	56.7996	75.019	8.73246	6.61166	2.73534	2.29378	181.33	216.237	4.88121	4.1874	101.614	118.45	0.312981
79006	-13.833	-70.053	24.309	3549	754	70.2262	98.8899	10.7367	7.62464	3.07118	2.88856	245.508	261.03	5.87234	5.32047	128.399	141.717	0.295747
79007	-13.8	-70.017	15.9273	2722	1367	61.1587	92.078	22.3517	14.8461	2.85379	2.44747	479.012	558.537	5.15956	4.58539	264.945	298.121	0.314994
79008	-13.725	-69.971	52.1145	1332	2389	103.112	78.54	23.1689	30.4176	3.9308	1.7951	607.764	1330.85	5.73962	3.30501	416.23	722.841	0.877678
79009	-13.715	-69.967	7.641	1215	891	41.9317	30.6983	21.2488	29.0244	2.10224	0.667253	423.834	1335.33	1.30631	1.14421	682.074	778.704	3.06323
79010	-13.714	-69.961	82.8189	1139	3123	144.922	167.871	21.5496	18.6035	4.97448	4.41152	627.804	707.919	7.51983	8.02938	415.302	388.947	0.677247
80001	-14.05	-70.151	15.4989	4371	379	54.2623	58.6549	6.9846	6.46152	2.41628	2.39314	156.852	158.369	4.40533	3.87134	86.0322	97.899	0.303233
80002	-14.037	-70.129	27.6228	4254	601	70.9474	82.5321	8.47107	7.28201	3.20839	3.28668	187.322	182.859	5.85474	5.37433	102.652	111.828	0.305907
80003	-14.033	-70.117	17.1387	4229	552	80.2982	83.6771	6.87437	6.59679	3.6502	3.17585	151.225	173.812	6.12515	5.21671	90.1202	105.814	0.343945
80004	-14.031	-70.116	6.1587	4224	300	44.4317	43.9002	6.75194	6.83368	2.14318	1.37338	139.979	218.438	3.78264	2.32535	79.3098	129.013	0.321089
80005	-14.027	-70.102	31.6998	4174	527	99.9325	88.1009	5.27356	5.98178	4.1923	3.10689	125.707	169.623	7.3124	5.14128	72.0694	102.504	0.340082
80006	-14.016	-70.088	7.4241	4076	440	50.1631	62.054	8.77138	7.0906	2.49734	1.81016	176.188	243.073	4.12179	3.09107	106.75	142.345	0.38521
80007	-14.009	-70.044	43.1325	3816	793	88.945	103.87	8.91562	7.63457	3.75864	3.17327	210.981	249.9	6.69879	5.32834	118.38	148.827	0.317611
80008	-13.979	-70.025	5.1138	3644	224	17.5529	23.8224	12.7614	9.4029	0.90472	0.515877	247.59	434.212	1.42693	0.89948	156.98	249.033	0.403719
80009	-13.978	-70.023	61.6905	3643	831	102.855	91.4972	8.07932	9.08224	4.25889	2.33734	195.121	355.532	7.30453	4.04321	113.765	205.53	0.297021
80010	-13.965	-70.008	5.9985	3545	585	37.1822	50.4835	15.7334	11.588	1.92166	1.10642	304.424	528.732	3.92885	1.92591	148.898	303.752	0.304611
80011	-13.948	-70.003	47.1591	3465	948	100.545	96.6383	9.42866	9.80977	3.98898	2.32325	237.655	408.05	6.90932	4.04497	137.206	234.365	0.388293
80012	-13.922	-69.979	35.4897	3292	948	76.5646	90.1036	12.3817	10.5212	3.24945	1.96506	291.742	482.427	5.2825	3.42747	179.46	276.589	0.441338
80013	-13.937	-69.976	46.6479	3399	1129	106.998	121.717	10.5516	9.27558	4.55501	3.11067	247.859	362.944	7.77827	5.34736	145.148	211.132	0.306174
80014	-13.93	-69.974	44.6841	3369	1020	105.175	106.923	9.69808	9.53961	4.4059	2.47558	231.508	412.025	8.6657	4.3146	117.705	236.407	0.273097
80015	-13.903	-69.95	6.7941	2956	1059	52.046	76.8858	20.3474	13.7737	2.69354	1.57839	393.163	670.935	5.06104	2.74763	209.245	385.422	0.289957
80016	-13.865	-69.931	15.4422	2391	1725	69.4993	96.6389	24.8204	17.85	3.14015	1.96439	549.336	878.136	4.90582	3.41696	351.623	504.835	0.416381
80017	-13.844	-69.889	5.1606	1709	798	20.1749	16.9045	39.554	47.2062	1.08735	0.300267	733.893	2657.64	1.41964	0.518815	562.113	1538.12	0.503245
80018	-13.84	-69.862	46.728	1371	2692	115.121	116.009	23.3841	23.2051	4.77337	2.28862	563.963	1176.25	9.62251	3.97558	279.761	677.134	0.266132
80019	-13.834	-69.843	16.9641	1266	1691	58.3092	39.9488	29.0006	42.3292	2.65895	0.70992	635.965	2381.96	4.57046	1.22712	369.985	1378.02	0.394388
80020	-13.748	-69.831	10.9521	847	738	49.3083	37.995	14.967	19.4236	2.2261	0.652295	331.521	1131.39	1.24047	1.05621	594.938	698.726	3.3913
80021	-13.79	-69.82	19.3356	936	1411	65.6431	44.5136	21.495	31.6982	2.97303	0.776127	474.599	1818	2.65599	1.32038	531.251	1068.63	1.98333
81001	-13.956	-69.84	24.3324	3605	755	80.0364	83.6316	9.4332	9.02769	3.45524	3.50357	218.509	215.495	6.09113	6.85335	123.951	110.165	0.304854
81002	-13.94	-69.833	5.238	3402	560	53.8503	40.4676	10.3992	13.8382	2.74896	1.39604	203.714	401.134	4.46349	2.72931	125.462	205.18	0.38094
81003	-13.925	-69.831	14.8437	3187	658	57.7534	38.3076	11.3933	17.1767	2.97361	1.23447	221.28	533.023	5.49784	2.36851	119.683	277.811	0.30244
81004	-13.933	-69.83	5.8167	3290	472	28.847	24.5348	16.3622	19.238	1.51278	0.769925	312.007	613.046	2.42277	1.46945	194.818	321.209	0.394189
81005	-13.91	-69.828	6.4998	2933	707	30.6011	29.098	23.1037	24.2972	1.56049	0.825202	453.063	856.76	2.80796	1.51757	251.784	465.876	0.309965
81006	-13.914	-69.827	6.6033	3038	662	37.3597	28.0494	17.7196	23.6012	1.90415	0.816001	347.662	811.273	2.97533	1.51497	222.496	436.972	0.401145
81007	-13.982	-69.884	7.1829	4057	335	38.1381	38.4013	8.78388	8.72365	1.85419	1.86539	180.672	179.587	3.58483	3.60668	93.4492	92.8832	0.26285
82001	-14.118	-70.029	9.0351	4131	402	61.8897	60.3567	6.49542	6.6604	3.01656	2.10008	133.264	191.421	5.41961	3.48173	74.1751	115.46	0.30473
82002	-14.116	-70.006	9.2484	3963	455	48.0928	52.3392	9.46088	8.6933	2.30973	1.65119	196.993	275.559	4.13525	2.83773	110.03	160.339	0.309676
82004	-14.117	-69.962	14.6448	3625	741	72.5373	59.3046	10.2154	12.4948	3.30896	1.67755	223.937	441.717	6.84537	3.02477	108.248	244.977	0.211043
82005	-14.116	-69.956	22.0599	3584	858	73.4197	85.6916	11.6862	10.0127	3.29148	2.55466	260.673	335.856	5.63157	4.48252	152.355	191.41	0.26181
82006	-14.116	-69.951	11.2797	3545	984	82.483	101.839	11.9297	9.66235	3.90341	3.17016	252.087	310.394	9.52925	5.48029	103.261	179.553	0.165951
82007	-14.124	-69.927	30.8421	3378	1208	102.085	116.3	11.8332	10.3869	4.34299	3.60482	278.149	335.107	8.34739	6.26018	144.716	192.966	0.221575
82008	-14.117	-69.915	7.8039	3236	1047	47.6637	71.9214	21.9664	14.5576	2.41063	1.84845	434.326	566.42	5.42298	3.46864	193.067	301.847	0.194473
82010	-14.11	-69.858	18.6822	2725	1749	91.9147	129.167	19.0285	13.5406	4.14209	3.5247	422.251	496.212	8.85211	6.39004	197.58	273.707	0.227828
82011	-14.102	-69.851	73.7919	2777	1686	103.428	125.366	16.3012	13.4486	4.15958	3.42635	405.33	492.069	6.70301	6.21065	251.529	271.469	0.317106
82012	-14.105	-69.849	6.7716	2646	1149	38.597	58.6747	29.7691	19.5825	2.02988	1.20482	566.042	953.67	4.30699	2.46257	266.776	466.585	0.236316
82013	-14.096	-69.84	9.6534	2612	1597	67.4381	91.3622	23.681	17.4799	3.37095	2.11696	473.753	754.385	5.11015	4.11086	312.515	388.483	0.37457
82014	-14.086	-69.824	15.2487	2466	1901	78.0885	113.687	24.3442	16.7214	3.51788	2.74262	540.383	693.132	5.36208	5.22448	354.527	363.864	0.411356
82016	-14.066	-69.792	6.5907	2057	921	28.9777	33.6072	31.783	27.4049	1.39884	0.600095	658.403	1534.76	2.83665	1.23094	324.679	748.21	0.251286
82017	-14.059	-69.786	7.6563	1950	2223	82.2136	107.227	27.0393	20.7317	4.04219	2.34041	549.95	949.834	6.19217	4.59323	359.002	483.973	0.446388
82018	-14.041	-69.773	35.7471	1832	2487	92.5639	129.194	26.8679	19.2501	3.98207	2.94473	624.55	844.56	6.35684	5.67719	391.232	438.068	0.519233
82019	-14.038	-69.769	5.616	1757	1664	42.8005	63.8913	38.8781	26.0442	2.25245	1.17262	738.751	1419.05	2.52623	2.409	658.69	690.744	0.758308
82020	-14.035	-69.755	21.4461	1613	2608	100.391	124.793	25.9783	20.8987	4.39208	2.69719	593.797	966.934	10.5053	5.27388	248.256	494.512	0.262688
82021	-14.006	-69.726	10.0467	1452	2042	53.683	82.0008	38.0381	24.9022	2.71434	1.47727	752.3	1382.28	2.97275	3.00756	686.906	678.955	0.834935
82023	-13.964	-69.717	54.7839	1213	2723	89.1702	123.771	30.5371	22.0003	3.6641	2.39786	743.156	1135.6	5.01378	4.77609	543.103	570.132	0.983997
82024	-13.966	-69.717	8.1936	1202	1602	45.3248	64.6091	35.3449	24.7953	2.26291	1.08773	707.939	1472.79	1.64717	2.17166	972.578	737.683	1.98887
82025	-13.943	-69.705	12.6531	1120	1374	52.9649	55.1192	25.9417	24.9278	2.39661	0.900298	573.311	1526.16	2.23791	1.76097	613.966	780.254	1.35243
82026	-13.928	-69.697	9.4473	1042	1052	50.5475	48.1328	20.8121	21.8562	2.49318	0.765543	421.951	1374.19	1.97944	1.4617	531.462	719.71	1.9413
82027	-13.927	-69.689	55.9035	1028	2640	116.402	117.192	22.68	22.527	4.27162	2.09049	618.033	1262.86	4.33767	4.17565	608.622	632.237	1.56222
82028	-13.912	-69.671	6.0372	962	803	29.635	44.0666	27.0963	18.2224	1.49463	0.684852	537.257	1172.52	1.06099	1.24979	756.837	642.51	1.99947
83001	-14.345	-69.695	5.3127	4376	292	35.7219	39.3205	8.17426	7.42615	1.80116	1.79572	162.118	162.609	5.22759	5.23454	55.8574	55.7833	0.125065
83002	-14.366	-69.655	71.2368	3601	960	81.0675	60.7119	11.842	15.8124	3.51451	2.31728	273.153	414.28	9.43794	6.54224	101.717	146.739	0.119888
83003	-14.356	-69.636	8.1342	3393	1086	53.4763	58.2841	20.3081	18.6329	2.70886	2.013	400.906	539.494	8.03261	5.64168	135.199	192.496	0.10803
83004	-14.347	-69.598	47.1897	3119	1373	109.309	77.0634	12.5608	17.8165	4.44558	2.51083	308.846	546.831	12.1139	7.06549	113.34	194.325	0.124524
83005	-14.344	-69.596	5.3325	3089	895	39.9227	43.4814	22.4183	20.5835	2.02493	1.19507	441.991	748.907	4.95774	3.35303	180.526	266.922	0.164461
83006	-14.323	-69.586	5.4513	2908	1010	39.0616	50.4253	25.8566	20.0296	2.09264	1.31217	482.644	769.719	6.35549	3.69583	158.918	273.281	0.111259
83007	-14.266	-69.584	7.47	2403	1326	56.7709	71.0678	23.357	18.6582	2.87356	1.64892	461.449	804.165	5.19799	4.59402	255.098	288.636	0.307639
83008	-14.249	-69.582	67.824	2318	2443	150.621	162.218	16.2195	15.06	5.7018	5.36517	428.461	455.345	15.068	15.2333	162.132	160.373	0.191729
83009	-14.232	-69.577	87.1488	2153	2632	140.469	175.543	18.7372	14.9935	5.0951	5.87188	516.575	448.238	12.2694	16.6533	214.518	158.047	0.214742
83010	-14.215	-69.566	6.4107	2017	976	30.2637	54.7602	32.2499	17.8232	1.57977	1.14475	617.813	852.589	2.23259	2.98212	437.16	327.284	0.656587
83011	-14.28	-69.565	5.9733	2535	1165	38.0584	60.6131	30.6109	19.2203	2.00169	1.41772	582.008	821.741	3.50355	3.99516	332.52	291.603	0.37206
83012	-14.206	-69.547	5.8311	1869	1400	47.1654	78.8502	29.6828	17.7552	2.56772	1.66864	545.231	839.006	2.40474	4.38495	582.184	319.274	1.18398
83013	-14.183	-69.523	6.5322	1746	1337	44.925	75.9503	29.7607	17.6036	2.21031	1.55176	604.893	861.605	1.75112	3.89708	763.511	343.077	1.61633
83014	-14.169	-69.508	82.9575	1626	2111	118.617	115.651	17.7968	18.2531	4.58359	2.51024	460.556	840.955	6.49555	6.50438	324.992	324.55	0.69618
83015	-14.129	-69.5	6.9759	1499	1293	47.4167	77.6035	27.2689	16.6616	2.32936	1.52511	555.088	847.81	1.64404	3.4988	786.478	369.555	2.00923
83017	-14.058	-69.488	7.2666	1216	573	27.2979	49.7215	20.9906	11.5242	1.39475	0.878842	410.826	651.995	0.911562	1.38305	628.592	414.302	2.22888
83018	-13.975	-69.461	6.3918	1089	488	28.3504	58.853	17.2132	8.29184	1.39887	1.00794	348.854	484.155	0.936509	1.38228	521.084	353.039	2.23032
83019	-14.013	-69.458	5.0364	1143	422	26.3619	45.3975	16.0079	9.29566	1.32783	0.782151	317.813	539.538	0.933482	1.09431	452.071	385.633	2.04413
83020	-13.969	-69.457	5.643	1071	645	34.6038	71.7428	18.6396	8.99045	1.81987	1.23843	354.422	520.822	1.20959	1.76999	533.236	364.408	2.25646
83021	-13.991	-69.451	5.1327	1110	578	34.8245	61.446	16.5975	9.40664	1.76445	1.06223	327.58	544.136	1.16309	1.5217	496.954	379.838	2.28372
83022	-14.344	-69.695	7.6482	4377	407	56.1108	56.3691	7.25351	7.22027	2.7292	2.74005	149.128	148.537	8.00052	8.03139	50.8717	50.6761	0.12352
84001	-14.535	-69.555	7.4889	4296	207	42.0199	22.9549	4.92623	9.01767	2.04347	0.877772	101.298	235.824	6.95604	1.94254	29.7583	106.562	0.0864699
84002	-14.481	-69.551	6.0075	3514	1000	44.9801	59.1958	22.2321	16.8931	2.35706	1.94218	424.257	514.886	6.29951	4.46575	158.743	223.926	0.139999
84003	-14.525	-69.548	21.9411	4227	647	90.8108	96.3968	7.12471	6.71184	3.92953	4.22039	164.651	153.303	7.37025	8.92157	87.7853	72.5209	0.246385
84004	-14.471	-69.538	13.5297	3419	1007	51.0206	58.3749	19.7371	17.2506	2.36399	1.79182	425.975	561.999	6.11805	4.18172	164.595	240.81	0.137763
84005	-14.435	-69.528	66.7458	3297	1365	122.221	117.761	11.1683	11.5912	4.99172	3.97986	273.453	342.977	13.2221	8.97422	103.236	152.102	0.123495
84007	-14.372	-69.485	33.8058	2438	1838	97.4642	90.9459	18.8582	20.2098	4.00019	2.26039	459.478	813.135	8.23561	5.50338	223.177	333.977	0.226731
84008	-14.343	-69.474	54.6759	2250	1909	100.815	91.2146	18.9357	20.9287	4.09525	2.14721	466.15	889.061	9.70372	5.21313	196.729	366.191	0.202365
84009	-14.321	-69.465	18.306	2170	1624	57.2287	91.363	28.3774	17.7752	2.67634	2.08241	606.8	779.867	3.72886	5.06747	435.522	320.476	0.354625
84010	-14.317	-69.456	95.1939	2143	2122	129.32	112.647	16.4089	18.8376	4.91269	2.6674	431.943	795.53	11.735	6.45979	180.827	328.494	0.289641
84011	-14.313	-69.451	5.4891	2099	1275	41.6249	61.2911	30.6307	20.8024	2.10922	1.25541	604.489	1015.6	2.96297	3.07497	430.311	414.639	0.505469
84012	-14.273	-69.425	45.4014	1843	1787	96.7758	104.388	18.4654	17.1189	3.9461	2.26007	452.853	790.682	5.72822	5.4215	311.964	329.614	0.695727
84013	-14.267	-69.417	51.7185	1830	1869	106.848	108.556	17.4922	17.2169	4.51561	2.3592	413.898	792.217	8.14142	5.64309	229.567	331.201	0.517202
84014	-14.233	-69.414	5.1084	1720	927	31.5246	59.5214	29.4056	15.5742	1.74901	1.08489	530.013	854.461	2.06153	2.37005	449.666	391.13	0.92598
84015	-14.233	-69.414	20.4111	1735	1122	78.8853	68.6522	14.2232	16.3432	3.44184	1.27626	325.989	879.13	3.34268	2.86686	335.658	391.368	1.25848
84016	-14.194	-69.402	28.0431	1649	1419	70.8711	88.6536	20.0223	16.0061	3.00814	1.65425	471.72	857.792	3.64281	3.65977	389.535	387.73	0.810398
84017	-14.172	-69.388	8.8965	1602	941	45.2466	71.8458	20.7971	13.0975	2.1918	1.27443	429.327	738.367	2.03168	2.5982	463.162	362.174	1.20013
84018	-14.185	-69.35	9.8964	1532	1040	53.4725	84.5375	19.4493	12.3022	2.47604	1.48493	420.025	700.371	1.72979	2.92824	601.231	355.163	2.01328
84019	-14.191	-69.335	17.3232	1515	918	59.5023	82.9576	15.428	11.0659	2.7092	1.44758	338.846	634.163	2.08354	2.80771	440.597	326.957	1.82534
84020	-14.173	-69.311	26.2269	1506	605	74.1285	69.0747	8.16151	8.75863	3.06564	1.16625	197.349	518.755	2.38332	2.02337	253.848	299.005	1.64937
84022	-14.153	-69.283	35.2107	1435	762	89.5685	85.0593	8.50746	8.95845	3.53311	1.42464	215.674	534.872	2.71011	2.48524	281.17	306.611	1.82696
84023	-14.145	-69.28	19.5039	1428	736	68.2122	83.1475	10.7899	8.85174	3.09381	1.39269	237.895	528.475	2.37156	2.42159	310.344	303.933	1.67714
84024	-14.11	-69.272	6.1155	1368	361	33.1315	61.3629	10.896	5.88303	1.64904	0.977257	218.916	369.401	1.29745	1.48184	278.238	243.616	1.61243
84025	-14.118	-69.272	17.6157	1386	665	56.8307	84.831	11.7014	7.83912	2.53408	1.39006	262.423	478.395	2.01022	2.31224	330.809	287.599	1.57934
84026	-14.547	-69.548	9.5832	4396	433	75.4676	75.809	5.73756	5.71173	3.50128	3.51499	123.669	123.187	7.22866	7.25901	59.9005	59.65	0.20391
85001	-14.317	-69.217	7.0974	1452	808	28.5993	54.9336	28.2524	14.7087	1.52211	1.22383	530.841	660.222	1.53854	2.20212	525.172	366.918	0.996874
85002	-14.3	-69.215	11.4165	1427	975	46.7081	75.2233	20.8743	12.9614	2.25699	1.67154	431.991	583.294	1.61711	2.92768	602.928	333.029	1.93915
85003	-14.353	-69.206	8.2116	1626	1028	45.6839	61.1627	22.5024	16.8076	2.15004	1.43347	478.131	717.14	2.57498	2.70037	399.226	380.689	0.69726
85004	-14.46	-69.198	14.1516	2497	1228	45.186	46.4653	27.1765	26.4283	2.1801	1.2819	563.277	957.953	3.86666	2.37646	317.587	516.735	0.250689
85005	-14.415	-69.191	6.8607	1989	1070	33.1735	46.3214	32.2547	23.0995	1.5964	1.15122	670.256	929.45	2.78609	2.197	384.05	487.028	0.35929
85006	-14.406	-69.191	5.4693	1898	901	30.1993	43.8014	29.8351	20.5701	1.57494	1.06809	572.084	843.565	2.50783	2.04796	359.275	439.95	0.39434
85007	-14.292	-69.185	83.7675	1328	1651	133.866	114.259	12.3332	14.4496	5.10351	2.62063	323.503	630.001	5.53786	4.58844	298.13	359.817	1.52512
85008	-14.392	-69.184	5.0373	1765	424	20.1642	20.6354	21.0274	20.5472	1.03927	0.469398	407.977	903.284	1.17708	0.895476	360.214	473.491	0.892519
85009	-14.443	-69.183	24.7842	2306	1458	79.2568	57.5657	18.3959	25.3276	3.24747	1.56556	448.964	931.299	6.40923	2.92088	227.484	499.165	0.234437
85010	-14.438	-69.182	6.8499	2233	990	37.229	40.5925	26.5922	24.3888	1.7797	1.04445	556.273	947.864	3.65164	1.97573	271.111	501.081	0.237214
85011	-14.508	-69.178	14.4207	3226	911	55.777	50.1244	16.3329	18.1748	2.75015	1.73514	331.255	525.029	5.2442	3.43614	173.716	265.123	0.238011
85012	-14.53	-69.178	20.9466	3566	789	60.5186	48.3667	13.0373	16.3129	2.68388	1.87074	293.977	421.758	4.70459	3.86293	167.709	204.249	0.311672
85013	-14.275	-69.171	27.9153	1307	740	64.2298	82.389	11.5211	8.98178	2.66237	1.77305	277.948	417.361	1.85245	2.82513	399.472	261.935	2.274
85014	-14.261	-69.168	26.8326	1282	780	63.2088	86.0293	12.3401	9.06668	2.69537	1.84746	289.385	422.2	1.84564	2.9252	422.617	266.649	2.27266
85015	-14.263	-69.165	5.8509	1284	517	36.8358	70.182	14.0352	7.36656	1.87672	1.48825	275.48	347.388	1.38449	2.24354	373.422	230.439	2.08545
85016	-14.228	-69.155	19.4148	1225	573	56.1351	84.0714	10.2075	6.81564	2.36501	1.75147	242.282	327.154	1.75024	2.49968	327.383	229.23	1.77399
85017	-14.211	-69.144	42.2001	1197	946	78.0877	109.808	12.1146	8.61508	3.27034	2.30695	289.267	410.065	2.63259	3.42741	359.342	276.01	1.4815
85018	-14.214	-69.122	5.0004	1178	774	41.2285	104.52	18.7734	7.40525	2.12985	2.16491	363.405	357.52	1.69247	3.07191	457.319	251.961	1.55909
85019	-14.215	-69.11	14.2092	1158	844	47.2191	112.469	17.8741	7.50427	2.13996	2.32203	394.399	363.474	1.6973	3.27871	497.262	257.418	1.57489
85020	-14.2	-69.094	17.5824	1106	714	58.3202	111.686	12.2428	6.39291	2.52394	2.26788	282.891	314.832	2.17837	3.03584	327.768	235.19	1.35822
85021	-14.164	-69.073	13.7376	1012	1226	80.6285	145.519	15.2055	8.42502	3.88811	2.96855	315.32	412.997	3.14431	4.12049	389.911	297.538	1.55985
86001	-14.409	-69.113	13.8915	1923	1270	60.5767	63.8341	20.9652	19.8953	2.81185	2.45679	451.659	516.935	4.4845	3.93981	283.198	322.35	0.398786
86002	-14.431	-69.1	8.1585	2141	1260	63.6218	51.224	19.8045	24.5978	3.18134	2.2086	396.059	570.496	3.73027	3.8689	337.777	325.674	0.988498
86003	-14.401	-69.094	6.7437	1838	534	43.8352	49.6545	12.182	10.7543	2.17895	1.66502	245.072	320.716	1.97806	2.39979	269.961	222.52	1.16939
86004	-14.4	-69.093	5.0283	1824	444	37.7386	42.6741	11.7651	10.4044	1.93886	1.38723	229	320.063	1.80154	1.93175	246.455	229.843	1.04364
86005	-14.393	-69.089	6.2766	1825	340	34.7592	35.4877	9.78159	9.58079	1.7321	1.12421	196.293	302.434	1.55048	1.50842	219.287	225.402	1.24824
86006	-14.313	-69.085	14.8662	1500	459	39.6799	77.4186	11.5676	5.92881	1.86704	2.00889	245.843	228.484	1.24368	2.20667	369.065	208.006	2.06284
86007	-14.268	-69.077	7.3161	1409	635	37.6078	96.8898	16.8848	6.55384	1.88519	2.52174	336.836	251.811	1.37779	2.76649	460.883	229.532	1.71142
86008	-14.284	-69.072	22.5711	1428	723	63.6497	104.299	11.359	6.932	2.76996	2.80501	261.015	257.754	2.44588	3.166	295.599	228.364	1.38921
86009	-14.342	-69.072	5.5431	1588	562	34.4448	76.0079	16.316	7.39396	1.82512	2.17461	307.924	258.438	1.43161	2.62513	392.566	214.084	1.5696
86010	-14.329	-69.071	41.4576	1551	875	85.4245	100.46	10.243	8.70997	3.38411	2.97734	258.561	293.886	2.86425	3.79691	305.49	230.451	1.60993
86011	-14.24	-69.065	5.5215	1291	289	23.4006	46.6235	12.3501	6.19859	1.17682	1.00957	245.577	286.261	0.935434	0.858017	308.948	336.823	1.58065
86012	-14.366	-69.064	40.8942	1690	858	89.9349	83.2576	9.54024	10.3054	3.72923	2.61978	230.074	327.508	3.08851	3.57753	277.804	239.83	1.82552
86013	-14.221	-69.037	33.0777	1197	913	71.1404	136.56	12.8338	6.6857	2.97775	3.42512	306.607	266.56	2.76813	3.62551	329.826	251.827	1.32479
86014	-14.174	-69.032	29.493	1047	1123	80.5468	166.084	13.9422	6.76164	3.4793	4.06424	322.766	276.313	3.161	4.2262	355.267	265.724	1.28028
86015	-14.166	-69.029	6.3765	1045	507	32.8592	83.8952	15.4295	6.04326	1.60646	1.74143	315.6	291.141	1.41806	1.46432	357.53	346.237	1.3504
87001	-14.388	-68.712	5.4657	1566	450	36.536	38.6387	12.3166	11.6463	1.82798	1.6132	246.174	278.949	1.65686	1.38733	271.598	324.364	1.27917
87002	-14.389	-68.696	10.2735	1362	602	37.8582	45.0543	15.9014	13.3616	1.81234	1.76085	332.168	341.88	1.48832	1.52422	404.484	394.955	1.48135
87003	-14.386	-68.692	5.8716	1315	602	42.7231	43.468	14.0907	13.8493	2.15648	1.61443	279.159	372.887	1.79011	1.40601	336.292	428.162	1.44658
87004	-14.366	-68.613	18.7227	924	1054	68.1708	106.295	15.4612	9.91583	3.06173	3.51053	344.25	300.24	2.61269	3.01728	403.415	349.321	1.2885
88001	-14.442	-68.814	46.0125	1342	848	60.4551	66.2956	14.0269	12.7912	2.50367	2.66908	338.703	317.712	2.00958	2.13379	421.979	397.416	1.74112
88002	-14.446	-68.811	10.1466	1330	931	43.6068	73.4141	21.3499	12.6815	1.95988	3.05134	475.028	305.112	1.74307	2.42882	534.116	383.313	1.36005
88003	-14.459	-68.791	10.1961	1235	796	50.9401	67.2971	15.6262	11.8282	2.47338	2.38851	321.827	333.262	1.91842	1.92379	414.925	413.766	1.71372
88004	-14.465	-68.784	5.9994	1176	782	38.4686	68.3159	20.3283	11.4468	1.92017	2.27438	407.255	343.83	1.48613	1.83615	526.2	425.89	1.71805
88005	-14.476	-68.77	5.364	1107	534	32.5879	51.3791	16.3864	10.3933	1.739	1.50594	307.073	354.595	1.352	1.21852	394.969	438.237	1.65097
88006	-14.493	-68.754	5.6268	1022	447	28.2633	50.2337	15.8156	8.89841	1.42386	1.33958	313.935	333.687	1.115	1.06824	400.898	418.446	1.62562
88007	-14.498	-68.75	39.3858	1010	1009	81.255	93.8787	12.4177	10.7479	3.35484	2.99103	300.76	337.342	2.58218	2.39534	390.754	421.235	1.66737
88008	-14.496	-68.693	50.7267	897	1203	102.598	121.743	11.7254	9.88151	3.8497	3.78187	312.492	318.097	3.65843	3.00999	328.83	399.669	1.21942
89001	-14.668	-69.174	15.8067	4299	765	57.2819	31.1482	13.355	24.56	2.73343	1.22338	279.868	625.319	5.57641	2.10558	137.185	363.321	0.244341
89002	-14.645	-69.163	8.2845	4180	445	41.0832	21.7327	10.8317	20.476	2.00763	0.730946	221.655	608.8	4.33791	1.32685	102.584	335.382	0.204813
89003	-14.629	-69.158	5.2371	3922	542	48.0394	33.2258	11.2824	16.3126	2.4421	1.04857	221.94	516.897	6.90054	1.96153	78.5446	276.315	0.1506
89004	-14.625	-69.158	42.2127	3897	1155	78.3455	59.3347	14.7424	19.4659	3.34893	2.06395	344.887	559.607	6.55168	3.72094	176.291	310.406	0.277695
89005	-14.615	-69.14	5.6988	3850	519	47.6895	43.0854	10.8829	12.0459	2.4265	1.28821	213.889	402.885	6.89671	2.44494	75.2533	212.275	0.141561
89006	-14.607	-69.133	8.8587	3750	647	47.4176	49.6652	13.6447	13.0272	2.34514	1.45766	275.889	443.863	4.11455	2.77532	157.247	233.127	0.295162
89007	-14.604	-69.12	12.6369	3633	658	57.3355	47.5127	11.4763	13.8489	2.849	1.31419	230.958	500.687	4.34564	2.55123	151.416	257.915	0.291331
89008	-14.583	-69.107	10.8954	3353	800	54.545	40.1111	14.6668	19.9446	2.57892	1.01094	310.207	791.344	4.38741	1.99416	182.34	401.171	0.394751
89009	-14.533	-69.074	36.5148	2261	1783	74.9763	66.2695	23.7809	26.9053	3.28422	1.58244	542.899	1126.74	6.86777	3.07624	259.618	579.603	0.325206
89010	-14.521	-69.059	21.2895	2025	1577	68.1585	46.045	23.1372	34.2491	3.04468	1.03549	517.953	1522.95	3.8569	1.97389	408.878	798.93	1.18873
89011	-14.53	-69.005	27.9387	1632	775	52.8302	36.6469	14.6696	21.1478	2.34802	0.772624	330.065	1003.07	1.57581	1.28047	491.811	605.246	2.2108
89012	-14.539	-68.994	5.4198	1565	730	30.8384	36.6966	23.6718	19.8929	1.57304	0.765162	464.071	954.047	1.00756	1.21619	724.525	600.233	2.4446
89013	-14.573	-68.965	75.7305	1370	2879	129.352	132.141	22.2572	21.7873	5.0213	3.0549	573.358	942.42	6.33179	5.40352	454.69	532.801	1.07603
89015	-14.555	-68.91	64.5291	1209	2392	127.789	109.637	18.7183	21.8175	4.91514	2.28031	486.659	1048.98	4.01928	3.625	595.132	659.863	1.694
89016	-14.551	-68.898	66.1275	1184	1216	95.2626	79.3862	12.7647	15.3175	3.69064	1.57155	329.482	773.757	2.44506	2.21133	497.328	549.895	2.28979
89017	-14.548	-68.876	62.9046	1130	1261	98.3488	86.7579	12.8217	14.5347	3.83464	1.69212	328.845	745.219	2.85738	2.32783	441.313	541.706	2.08328
89018	-14.549	-68.862	12.1455	1103	978	53.4011	81.0616	18.3142	12.0649	2.42796	1.54751	402.808	631.983	1.54429	2.00603	633.3	487.531	2.61794
89019	-14.555	-68.855	20.943	1094	1132	74.8759	87.3704	15.1183	12.9563	3.22908	1.66831	350.564	678.533	2.41871	2.18876	468.018	517.187	2.04037
89020	-14.564	-68.837	6.7752	1067	872	41.7432	78.7702	20.8896	11.0702	2.07717	1.46584	419.802	594.881	1.30987	1.78817	665.713	487.649	2.60841
89021	-14.57	-68.836	9.6534	1070	1049	70.8882	88.8627	14.7979	11.8047	3.36259	1.68157	311.962	623.821	2.28579	2.16159	458.923	485.29	2.27091
89022	-14.57	-68.81	17.5095	1042	978	64.5348	88.4811	15.1546	11.0532	2.84757	1.64184	343.451	595.671	1.73838	2.0098	562.593	486.615	2.88239
89023	-14.579	-68.792	21.8034	1009	866	57.7388	88.4677	14.9986	9.78888	2.63132	1.59944	329.112	541.44	1.73001	1.84918	500.576	468.315	2.38806
89024	-14.581	-68.772	16.5951	984	781	63.5364	86.8174	12.2922	8.99589	2.81736	1.5386	277.21	507.606	2.03273	1.69919	384.212	459.632	1.90677
89025	-14.577	-68.761	7.5411	980	763	53.1054	88.241	14.3676	8.64677	2.53786	1.56113	300.647	488.748	1.7956	1.71932	424.928	443.78	1.95124
89026	-14.57	-68.721	5.2848	915	523	34.5472	78.5145	15.1387	6.66119	1.78862	1.31317	292.405	398.274	1.26248	1.32404	414.265	395.004	1.84851
90001	-14.66	-68.883	9.0315	1618	1410	54.5483	51.7743	25.8486	27.2336	2.68517	2.14008	525.107	658.855	1.71707	1.43474	821.166	982.758	2.63469
90002	-14.652	-68.843	28.1403	1311	962	65.3681	63.0033	14.7167	15.269	2.77299	2.17302	346.918	442.703	1.90797	1.44869	504.2	664.049	2.39151
90003	-14.653	-68.841	13.689	1312	1208	59.4904	68.0366	20.3058	17.7551	2.70017	2.42658	447.38	497.821	1.6254	1.61762	743.204	746.776	2.74102
90004	-14.656	-68.836	8.1423	1281	582	34.62	46.7628	16.8111	12.4458	1.70771	1.47567	340.808	394.397	0.991031	0.981302	587.267	593.09	2.92428
90005	-14.666	-68.815	11.9358	1193	634	43.8857	57.9552	14.4466	10.9395	2.01531	1.7507	314.592	362.14	1.27138	1.1536	498.67	549.585	2.53904
90006	-14.676	-68.78	5.0904	1067	742	40.1018	71.2544	18.5029	10.4134	2.07895	2.04419	356.912	362.979	1.21828	1.33315	609.055	556.575	2.91205
91001	-15.083	-68.808	12.2373	3136	951	55.349	60.3473	17.1819	15.7588	2.60352	2.41018	365.275	394.576	2.80223	2.55846	339.373	371.708	1.00568
91002	-15.08	-68.784	14.4945	2516	1375	53.6155	61.5894	25.6456	22.3253	2.52692	2.1904	544.141	627.739	3.10545	2.20725	442.769	622.948	0.898728
91003	-15.099	-68.753	7.5411	2119	965	40.9882	35.2832	23.5434	27.3501	1.90162	0.99794	507.462	966.992	1.30119	0.891305	741.627	1082.68	2.12731
91004	-15.098	-68.744	10.1583	2093	960	43.4759	36.7393	22.0812	26.1301	2.08613	1.03299	460.181	929.338	1.44329	0.918567	665.145	1045.11	2.03163
91005	-15.09	-68.736	9.648	1992	975	40.7883	42.3814	23.9039	23.0054	1.96519	1.16756	496.135	835.074	1.46238	1.02194	666.719	954.069	1.90205
91006	-15.082	-68.719	8.9739	1819	831	32.0371	43.4393	25.9387	19.1301	1.44285	1.14776	575.942	724.021	1.05399	0.977094	788.431	850.481	2.11062
91007	-15.067	-68.699	30.7665	1541	2379	122.298	115.854	19.4525	20.5344	5.12194	3.62737	464.472	655.848	5.34073	3.43036	445.444	693.513	1.869
91008	-15.055	-68.691	11.1798	1423	1371	51.5105	64.7131	26.6159	21.1858	2.50522	1.66972	547.257	821.098	1.47986	1.39175	926.439	985.088	2.91727
91009	-15.047	-68.682	24.2937	1356	1403	69.0728	70.1207	20.3119	20.0084	2.77428	1.78624	505.716	785.45	1.98461	1.47507	706.939	951.143	2.22569
91010	-15.022	-68.671	5.6997	1269	808	31.1545	44.0182	25.9352	18.3561	1.55286	1.033	520.33	782.19	0.959017	0.793318	842.53	1018.51	2.9712
91011	-15.019	-68.668	30.0357	1213	1765	92.2771	88.7052	19.1272	19.8974	3.95907	2.23654	445.812	789.166	2.56885	1.83288	687.078	962.968	2.71098
91012	-15.006	-68.649	7.6203	1174	816	37.302	52.2485	21.8755	15.6177	1.84545	1.18952	442.168	685.993	1.05421	0.892661	774.037	914.121	3.35642
91013	-15.004	-68.616	7.1649	1128	1424	56.4982	95.7779	25.2044	14.8677	2.88966	2.27446	492.791	626.083	1.59302	1.78191	893.9	799.143	3.59743
91014	-15.057	-68.851	5.4324	3855	427	31.2378	31.5242	13.6693	13.5451	1.57149	1.58438	271.717	269.506	1.79233	1.80651	238.238	236.367	0.825754
92001	-15.134	-69.098	15.7194	4218	317	52.3537	62.4895	6.05497	5.07285	2.4786	2.93009	127.895	108.188	4.49311	6.21569	70.5525	51	0.22773
92002	-15.147	-69.091	5.0463	4090	365	51.4799	61.7177	7.09015	5.91403	2.63801	2.60321	138.362	140.212	5.60004	5.56842	65.1782	65.5482	0.217662
92003	-15.148	-69.09	7.5978	4073	360	31.5217	44.6422	11.4207	8.06412	1.55751	1.68727	231.138	213.362	2.95964	3.66392	121.637	98.2555	0.2884
92004	-15.151	-69.075	12.3723	3899	644	73.2814	83.0012	8.78804	7.75892	3.43556	3.56348	187.451	180.722	5.46979	7.54828	117.738	85.3174	0.294378
92005	-15.167	-69.055	14.0121	3656	787	51.9233	70.6221	15.157	11.1438	2.31311	2.48084	340.234	317.232	4.0697	5.27407	193.38	149.221	0.336917
92006	-15.174	-69.047	21.3822	3553	943	74.5603	102.003	12.6475	9.24481	3.34149	4.08065	282.209	231.091	6.17463	8.5534	152.722	110.248	0.332477
92007	-15.173	-69.021	5.4693	3284	618	32.6014	31.1537	18.9562	19.8371	1.58487	0.817979	389.937	755.52	1.98937	1.54595	310.651	399.755	0.633019
92008	-15.171	-68.984	40.4289	2936	1513	81.7158	107.474	18.5154	14.0778	3.20132	3.42317	472.618	441.988	6.00093	6.96605	252.127	217.196	0.339353
92010	-15.177	-68.943	8.4555	2733	1071	46.7014	59.2907	22.9329	18.0636	2.25013	1.43461	475.972	746.545	3.52624	2.54746	303.723	420.42	0.412233
92012	-15.199	-68.871	12.906	2399	1942	65.5856	119.12	29.6102	16.3029	3.05013	3.02611	636.693	641.747	7.00127	5.68198	277.378	341.783	0.262951
92013	-15.209	-68.861	9.1449	2287	1342	32.9497	77.906	40.7287	17.2259	1.65483	1.68659	810.962	795.686	3.36291	2.86314	399.059	468.716	0.308729
92017	-15.215	-68.717	27.6246	1319	2112	77.9242	108.794	27.1033	19.4128	3.31752	2.1275	636.621	992.712	2.51202	3.42164	840.758	617.247	1.72986
92018	-15.209	-68.71	5.1867	1316	1460	41.7847	75.3403	34.941	19.3787	2.14108	1.32988	681.9	1097.84	1.57102	2.03864	929.335	716.165	2.02398
92019	-15.208	-68.7	10.5417	1305	1012	34.3634	44.5251	29.4499	22.7288	1.71996	0.748716	588.384	1351.65	1.27859	1.09367	791.496	925.321	1.94249
92020	-15.22	-68.674	13.8555	1216	1505	61.3981	79.4603	24.5122	18.9403	2.80728	1.36327	536.107	1103.97	2.92948	2.0413	513.744	737.275	0.92785
92021	-15.221	-68.659	23.8572	1189	2132	65.1226	117.555	32.7382	18.1362	2.76737	2.21561	770.406	962.265	2.95591	3.47156	721.266	614.134	0.799559
92022	-15.202	-68.608	24.9525	1003	2565	101.348	141.572	25.3089	18.1179	4.3073	2.68808	595.501	954.213	4.65281	4.21653	551.279	608.32	0.84203
92023	-15.197	-68.599	86.6412	951	2063	121.169	117.859	17.0258	17.504	4.24781	2.08453	485.662	989.671	3.1655	3.13336	651.715	658.398	1.90471
92024	-15.195	-68.59	30.1536	918	1970	74.8709	112.566	26.312	17.5009	3.19441	1.94332	616.703	1013.73	2.58139	2.8759	763.155	685.003	1.66393
92025	-15.188	-68.576	5.9301	874	976	36.7164	62.7931	26.5821	15.5431	1.85756	0.98365	525.42	992.222	1.12853	1.291	864.839	756.003	2.59041
92026	-15.174	-68.546	10.584	846	1340	63.9993	75.9683	20.9377	17.6389	3.0853	1.21169	434.318	1105.9	1.66723	1.64428	803.731	814.945	3.44899
92027	-15.155	-68.517	95.5089	791	1818	130.153	106.349	13.9682	17.0946	4.5101	1.72125	403.096	1056.21	3.10951	2.3854	584.658	762.135	2.718
93001	-15.695	-68.997	5.6106	3964	388	42.3452	52.7434	9.16279	7.35636	2.14581	2.3346	180.817	166.195	2.3639	2.57771	164.136	150.521	0.784659
93002	-15.693	-68.997	16.7544	3949	385	54.2428	49.7167	7.09772	7.74387	2.50228	2.12399	153.86	181.263	2.95941	2.35312	130.094	163.613	0.651029
93003	-15.698	-68.996	6.246	3983	328	44.1887	43.7304	7.42272	7.5005	2.12879	1.86353	154.078	176.01	2.30913	2.06825	142.045	158.588	0.834303
93004	-15.655	-68.993	9.378	3626	523	40.2222	54.6198	13.0028	9.57529	1.99933	1.89048	261.588	276.649	2.59976	2.15065	201.172	243.183	0.525497
93005	-15.665	-68.992	5.6259	3678	649	46.833	68.8383	13.8577	9.42789	2.30439	2.67467	281.637	242.647	3.36947	3.00346	192.612	216.084	0.477307
93006	-15.568	-68.99	26.3385	2894	1127	67.1649	85.3889	16.7796	13.1984	3.02201	2.38956	372.931	471.635	4.93951	2.9615	228.16	380.55	0.424793
93007	-15.606	-68.987	12.5316	3162	914	51.1565	76.1078	17.8668	12.0093	2.56333	2.30637	356.568	396.294	4.44665	2.75548	205.548	331.703	0.425548
93008	-15.638	-68.983	7.7292	3440	794	52.4162	75.036	15.148	10.5816	2.65179	2.60462	299.42	304.843	4.26075	2.98648	186.352	265.865	0.345284
93009	-15.59	-68.982	8.9388	3042	658	36.6932	44.9848	17.9325	14.6272	1.73135	1.16228	380.05	566.127	3.9329	1.49795	167.307	439.268	0.209501
93010	-15.552	-68.974	21.3507	2675	1272	84.6618	83.9122	15.0245	15.1587	3.7011	2.17943	343.681	583.64	6.24295	2.79806	203.75	454.6	0.411355
93011	-15.547	-68.966	13.2948	2605	885	48.6677	54.1586	18.1846	16.3409	2.1895	1.31366	404.202	673.689	4.0255	1.77284	219.848	499.199	0.406971
93012	-15.512	-68.964	8.0037	2360	647	39.9338	36.2822	16.2018	17.8324	2.04004	0.812141	317.15	796.659	3.18096	1.14528	203.398	564.928	0.408365
93013	-15.544	-68.962	7.4412	2574	694	35.2039	41.0079	19.7137	16.9236	1.74608	0.968016	397.461	716.93	2.46477	1.32979	281.568	521.886	0.492247
93014	-15.505	-68.96	84.3066	2305	1609	109.722	100.333	14.6643	16.0365	4.15227	2.48459	387.499	647.593	7.50025	3.28032	214.526	490.501	0.444728
93016	-15.502	-68.939	5.0418	2170	667	27.9734	37.0699	23.8441	17.993	1.56148	0.794445	427.159	839.58	2.43611	1.1349	273.797	587.716	0.537279
93017	-15.52	-68.903	9.3807	2041	1063	41.7496	62.4052	25.4613	17.0338	2.1898	1.35242	485.433	785.998	2.8345	1.89314	375.022	561.5	0.675052
93019	-15.53	-68.878	20.2023	1857	1404	63.8849	85.1948	21.977	16.4799	2.77486	1.83021	505.972	767.123	3.05212	2.52065	460.008	556.999	0.841194
93020	-15.541	-68.872	7.7436	1820	1108	45.9446	65.9286	24.116	16.8061	2.59352	1.33861	427.218	827.726	3.34555	1.8519	331.186	598.304	0.687125
93021	-15.554	-68.857	17.847	1765	1068	51.9193	64.9401	20.5704	16.4459	2.20232	1.28278	484.944	832.566	2.65747	1.76136	401.886	606.348	0.712241
93022	-15.571	-68.823	81.8757	1678	2627	152.736	199.368	17.1996	13.1766	5.77646	5.45466	454.777	481.606	8.84993	6.74712	296.838	389.351	0.480848
93023	-15.573	-68.813	8.6301	1626	1419	57.3493	92.574	24.7431	15.3283	2.84275	1.83994	499.164	771.221	3.19913	2.49961	443.559	567.689	0.975991
93026	-15.569	-68.767	5.8887	1479	947	34.2644	70.2573	27.638	13.479	1.80005	1.24388	526.098	761.33	1.64107	1.63787	577.063	578.191	1.16279
93027	-15.557	-68.745	8.757	1445	1087	45.0927	81.5468	24.1059	13.3298	2.31977	1.44679	468.581	751.32	2.50897	1.92079	433.245	565.913	0.835984
93028	-15.55	-68.733	8.505	1432	1434	48.2039	99.5885	29.7487	14.3992	2.31008	1.83468	620.758	781.606	2.4882	2.46705	576.321	581.26	0.857677
93030	-15.524	-68.703	80.9154	1379	2575	103.278	185.291	24.9327	13.897	3.82576	3.97327	673.07	648.081	4.85574	5.19509	530.3	495.661	0.72882
93031	-15.513	-68.691	60.66	1349	2832	142.636	224.484	19.8548	12.6156	5.40915	5.43869	523.557	520.714	7.77151	6.82986	364.408	414.65	0.654199
93032	-15.509	-68.688	7.173	1323	1645	46.0533	122.333	35.7195	13.4469	2.32012	2.22171	709.014	740.422	2.58579	2.99024	636.169	550.123	0.791789
93033	-15.502	-68.672	10.7046	1285	1450	47.7159	113.456	30.3882	12.7803	2.5544	1.97778	567.648	733.146	2.66601	2.64628	543.884	547.939	0.889254
93034	-15.5	-68.67	5.1921	1292	490	17.291	53.1919	28.3385	9.21193	0.954568	0.801675	513.321	611.22	1.11464	1.03176	439.602	474.915	0.980395
93035	-15.484	-68.665	8.2944	1244	2038	51.3254	152.281	39.7074	13.3832	2.72002	2.87438	749.26	709.022	2.78306	3.86269	732.287	527.611	1.18237
93036	-15.469	-68.629	59.8896	1191	2440	93.5196	180.157	26.0908	13.5437	3.62612	3.52405	672.896	692.385	3.59275	4.69457	679.146	519.749	1.2023
93037	-15.456	-68.605	20.5488	1150	2350	70.6061	177.329	33.2833	13.2522	3.17263	3.36931	740.71	697.473	2.66082	4.5031	883.186	521.863	1.48631
93039	-15.445	-68.58	31.5441	1123	2685	85.5182	197.434	31.3968	13.5995	3.77695	3.88297	710.891	691.482	6.26768	5.13739	428.388	522.639	0.718624
93040	-15.431	-68.568	13.0284	1097	1441	52.148	124.652	27.6329	11.5601	2.46401	2.0324	584.819	709.014	2.70185	2.68629	533.338	536.427	0.928377
93041	-15.427	-68.566	11.3319	1076	1677	53.841	139.873	31.1473	11.9894	2.57429	2.33752	651.441	717.427	2.1409	3.11256	783.314	538.785	1.53532
93042	-15.407	-68.544	26.4006	1044	1710	62.3057	144.815	27.4453	11.8082	2.74439	2.40346	623.09	711.474	2.95375	3.19693	578.924	534.888	0.990063
93044	-15.388	-68.523	6.6897	1021	1165	41.1517	114.33	28.3099	10.1898	2.05535	1.73019	566.814	673.336	1.71397	2.22732	679.709	523.051	1.45282
93045	-15.379	-68.51	13.6656	987	1459	51.7985	134.882	28.1669	10.8168	2.41383	2.12145	604.435	687.736	1.7335	2.78044	841.651	524.737	1.82957
93046	-15.351	-68.499	20.4327	891	1246	54.5398	121.776	22.8457	10.2319	2.25917	1.80667	551.529	689.666	1.68044	2.31494	741.474	538.243	1.95962
93047	-15.338	-68.483	11.1222	908	875	37.1475	96.8346	23.5548	9.03603	1.87469	1.35078	466.743	647.772	1.11776	1.72982	782.815	505.834	2.6878
93048	-15.315	-68.48	17.9406	810	1790	67.0327	158.261	26.7034	11.3104	3.08164	2.50144	580.859	715.587	1.93829	3.28411	923.493	545.048	2.65512
93049	-15.292	-68.449	9.4131	737	1089	57.0677	117.765	19.0826	9.24724	2.88076	1.66093	378.025	655.657	1.65152	2.10727	659.394	516.783	3.07108
94001	-15.515	-68.487	8.1594	2197	1171	44.2138	57.5043	26.485	20.3637	2.12762	2.52555	550.38	463.661	3.74334	4.01387	312.822	291.738	0.341048
94002	-15.517	-68.451	6.5313	1514	918	47.5468	49.6353	19.3073	18.4949	2.48998	1.56842	368.677	585.301	1.83284	2.18603	500.861	419.94	1.63829
94003	-15.515	-68.436	6.3918	1369	561	34.0111	25.2281	16.4946	22.2371	1.75915	0.739723	318.905	758.392	1.26669	0.919411	442.885	610.173	1.75484
94005	-15.502	-68.408	16.146	1178	1081	57.6565	65.1524	18.749	16.5919	2.7308	1.91147	395.855	565.533	2.54504	2.48588	424.748	434.856	1.21116
94006	-15.478	-68.382	53.7975	1057	2128	115.245	126.42	18.465	16.8328	4.37686	4.24187	486.193	501.666	4.4117	5.94242	482.354	358.103	1.77376
94007	-15.44	-68.351	45.1647	860	1478	91.741	102.994	16.1106	14.3504	3.67788	2.755	401.862	536.48	2.44342	3.42631	604.891	431.368	2.68478
94008	-15.388	-68.305	32.859	749	1236	85.3473	102.019	14.482	12.1154	3.5096	2.44042	352.177	506.469	1.97405	2.70518	626.123	456.902	3.2655
95001	-15.544	-68.308	10.5084	1272	971	56.3425	65.8326	17.2339	14.7495	2.61737	2.37996	370.983	407.99	1.70422	1.64087	569.762	591.761	2.40453
95002	-15.514	-68.273	14.103	1020	929	57.9707	72.3799	16.0253	12.8351	2.67883	2.30096	346.793	403.744	1.75745	1.57921	528.608	588.268	2.90032
95003	-15.504	-68.264	16.8381	994	980	60.3333	80.2717	16.2431	12.2085	3.00241	2.52404	326.405	388.267	1.71955	1.72367	569.916	568.554	3.00131
95004	-15.459	-68.25	25.7175	874	550	66.872	72.7719	8.22467	7.55787	2.75348	2.00445	199.747	274.389	1.43986	1.32361	381.981	415.531	3.52376
95005	-15.429	-68.2	28.5903	668	759	94.5959	104.411	8.0236	7.26936	3.88945	2.7455	195.143	276.452	2.14304	1.76276	354.169	430.575	3.59107
96001	-15.711	-68.576	5.1858	4359	229	29.6516	26.179	7.72301	8.74747	1.55457	1.27355	147.307	179.812	2.12537	2.01255	107.746	113.786	0.534993
96002	-15.712	-68.572	5.0463	4243	361	33.0161	32.4078	10.9341	11.1393	1.72338	1.55186	209.472	232.624	2.35616	2.43552	153.216	148.223	0.534994
96003	-15.732	-68.548	5.7303	4046	426	31.249	33.4606	13.6324	12.7314	1.54832	1.21771	275.138	349.837	2.22269	1.79654	191.66	237.122	0.397115
96004	-15.737	-68.54	7.65	4017	571	58.143	60.5575	9.82061	9.42905	2.85257	2.45606	200.171	232.486	4.17976	3.74842	136.611	152.331	0.375465
96005	-15.742	-68.538	5.5845	3983	365	38.1039	36.9159	9.57907	9.88734	1.89545	1.25294	192.567	291.314	4.49978	1.84596	81.1151	197.729	0.181508
96006	-15.744	-68.536	6.8256	3953	446	46.2986	40.7699	9.63312	10.9395	2.25962	1.39284	197.378	320.21	4.89354	2.06304	91.1407	216.186	0.226708
96007	-15.749	-68.52	28.2006	3833	1488	73.132	88.8112	20.3468	16.7546	3.23076	3.67414	460.573	404.993	7.53518	5.71381	197.474	260.422	0.171594
96008	-15.727	-68.48	5.3154	3392	795	34.1602	57.0411	23.2727	13.9373	1.76919	1.64131	449.358	484.369	4.38166	2.74374	181.438	289.751	0.163389
96009	-15.695	-68.455	32.8527	2718	1797	93.8752	104.395	19.1424	17.2135	3.92727	3.19337	457.57	562.728	5.78998	5.30252	310.364	338.896	0.402374
96011	-15.672	-68.412	8.1819	2108	1576	50.1987	55.0541	31.3952	28.6264	2.68895	1.30151	586.102	1210.9	3.33903	2.50464	471.994	629.232	0.621048
96012	-15.676	-68.403	9.0891	2061	1190	40.3159	36.9472	29.5169	32.2081	1.93172	0.839933	616.032	1416.78	3.69803	1.61161	321.793	738.393	0.403756
96013	-15.667	-68.385	10.1673	1923	1513	43.2198	53.5949	35.0071	28.2303	2.02018	1.21178	748.941	1248.58	1.92979	2.31245	784.025	654.285	1.09755
96014	-15.656	-68.36	7.5105	1676	1594	49.8499	54.6215	31.976	29.1826	2.46468	1.18999	646.736	1339.5	2.14001	2.21935	744.855	718.228	1.40357
96016	-15.665	-68.319	10.5498	1378	2266	70.022	86.2531	32.3612	26.2715	3.29894	1.89772	686.888	1194.07	6.21239	3.48776	364.755	649.7	0.44244
96017	-15.664	-68.315	5.868	1396	1423	43.0937	56.4196	33.0211	25.2217	2.25414	1.17461	631.283	1211.47	2.83621	2.08212	501.727	683.438	0.631885
96018	-15.627	-68.295	48.0798	1174	2568	155.824	105.28	16.4801	24.3921	6.11194	2.27356	420.161	1129.51	6.34214	4.14847	404.911	619.024	1.6154
96019	-15.623	-68.287	6.7212	1098	1199	45.4022	53.9883	26.4084	22.2085	2.24458	1.0225	534.177	1172.62	1.481	1.72444	809.591	695.299	2.29691
96020	-15.619	-68.278	5.8851	1063	1566	65.1637	68.2043	24.0318	22.9604	3.26589	1.32632	479.502	1180.71	3.37135	2.28225	464.503	686.166	1.14323
96021	-15.606	-68.239	63.8757	906	2732	131.27	114.143	20.8121	23.9348	4.95785	2.34568	551.045	1164.69	8.43576	4.17708	323.86	654.045	0.762528
96022	-15.596	-68.227	33.6357	864	1243	83.1739	65.4196	14.9446	19.0004	3.57885	1.17449	347.318	1058.33	2.18453	1.89233	569.001	656.864	2.9159
96023	-15.593	-68.211	8.037	819	1174	72.3029	63.5989	16.2372	18.4594	3.48904	1.11731	336.482	1050.74	1.92143	1.75253	611.003	669.888	3.40571
96024	-15.589	-68.172	13.5081	712	717	55.4613	50.8828	12.9279	14.0912	2.43586	0.819396	294.352	875.035	1.22704	1.18291	584.334	606.131	3.92776
96026	-15.597	-68.123	11.7486	635	930	72.0069	69.1667	12.9154	13.4458	3.38028	1.12665	275.125	825.457	1.62791	1.57896	571.284	588.996	4.24667
96027	-15.593	-68.122	6.84	634	645	51.9528	54.0134	12.4151	11.9415	2.52816	0.854612	255.127	754.728	1.33106	1.14453	484.577	563.551	3.68584
96028	-15.589	-68.108	8.4951	606	625	52.5658	56.321	11.8899	11.0971	2.49951	0.887499	250.049	704.226	1.31899	1.16246	473.848	537.653	3.62228
96029	-15.588	-68.095	7.2891	638	607	57.65	58.8123	10.5291	10.321	2.91159	0.922188	208.477	658.217	1.46622	1.17454	413.991	516.797	3.85105
96030	-15.581	-68.068	7.191	573	599	51.1961	57.6103	11.7001	10.3975	2.61842	0.901715	228.764	664.29	1.37963	1.13474	434.175	527.874	3.57088
96031	-15.58	-68.055	36.9675	535	1037	91.3563	90.3723	11.3512	11.4748	3.95069	1.44881	262.486	715.758	1.89209	1.90737	548.071	543.682	4.0111
96032	-15.57	-68.024	19.7613	509	766	72.4006	80.9855	10.58	9.45849	3.68859	1.25877	207.667	608.531	2.0103	1.53911	381.037	497.69	3.42028
96033	-15.559	-68.014	10.4427	503	419	46.2838	65.3298	9.05285	6.41361	2.2461	0.999172	186.545	419.347	1.32445	1.10301	316.358	379.871	2.80344
96034	-15.556	-67.982	22.3605	484	749	73.5698	90.5086	10.1808	8.27545	3.42726	1.39734	218.542	536.018	2.11988	1.647	353.323	454.767	2.61965
96035	-15.552	-67.981	14.2434	495	316	59.2341	60.6313	5.33476	5.21183	2.75027	0.918627	114.898	343.992	1.84979	0.954253	170.83	331.149	2.22518
96036	-15.706	-68.576	5.0472	4465	194	33.6167	33.9093	5.77094	5.72114	1.8119	1.82526	107.07	106.286	2.88789	2.90873	67.1771	66.6958	0.410844
97001	-15.952	-68.377	5.4945	4490	744	36.283	40.4176	20.5055	18.4078	1.95767	1.83709	380.044	404.989	3.00683	3.09077	247.437	240.717	0.403976
97002	-15.944	-68.338	16.7796	4313	585	65.7463	55.9184	8.89783	10.4617	2.90804	2.11967	201.166	275.986	4.94568	3.49288	118.285	167.483	0.349183
97003	-15.948	-68.3	39.2364	3969	1126	89.627	92.021	12.5632	12.2363	3.83895	3.42472	293.309	328.786	5.32466	5.67241	211.469	198.505	0.437264
97004	-15.946	-68.29	12.1284	3827	949	64.4997	67.9557	14.7132	13.965	3.05142	2.15942	311.003	439.47	5.48892	3.51705	172.894	269.829	0.250662
97005	-15.944	-68.255	56.9673	3477	1512	108.349	107.311	13.955	14.0899	4.11515	3.60491	367.422	419.428	6.11568	5.94267	247.233	254.431	0.324773
97006	-15.942	-68.251	6.498	3409	1007	53.2524	59.3397	18.9099	16.9701	2.69196	1.62031	374.076	621.487	5.87451	2.65006	171.418	379.992	0.212878
97007	-15.921	-68.24	6.3144	3084	852	32.2956	32.6355	26.3813	26.1065	1.69709	0.768895	502.037	1108.08	3.66316	1.27567	232.586	667.886	0.214917
97009	-15.888	-68.214	6.6807	2423	1301	43.6583	37.4996	29.7996	34.6937	2.10765	0.830592	617.274	1566.35	3.01189	1.39788	431.955	930.695	0.413746
97010	-15.888	-68.204	13.2507	2304	1352	47.1474	38.3091	28.676	35.2919	2.13312	0.834083	633.815	1620.94	2.84989	1.40041	474.405	965.431	0.477116
97011	-15.886	-68.198	32.5341	2235	2020	99.6398	72.5902	20.273	27.8275	4.04731	1.72354	499.097	1172.01	5.47369	2.85546	369.038	707.416	0.569648
97012	-15.883	-68.192	5.6943	2167	1189	32.2652	31.4776	36.8509	37.7729	1.61862	0.655082	734.575	1815.04	2.19422	1.09449	541.878	1086.36	0.515714
97013	-15.848	-68.164	9.3078	1800	1101	35.3347	33.7935	31.1592	32.5803	1.65463	0.666179	665.404	1652.71	2.0446	1.07556	538.491	1023.66	0.653084
97014	-15.774	-68.119	40.9896	1118	3033	139.106	112.251	21.8035	27.0198	5.79301	2.42999	523.562	1248.15	5.88309	3.90564	515.545	776.568	1.81628
97015	-15.689	-68.04	80.9658	642	1800	163.315	86.4808	11.0216	20.8139	6.00527	1.59924	299.737	1125.53	4.12344	2.19456	436.528	820.211	4.08454
97017	-15.654	-68.019	9.0891	606	710	48.7994	55.5716	14.5494	12.7763	2.42723	1.00292	292.514	707.935	1.32434	1.16945	536.114	607.121	3.40974
97018	-15.652	-67.996	8.1	571	681	35.1325	61.9952	19.3837	10.9847	1.71716	1.10856	396.586	614.312	0.957284	1.22625	711.388	555.352	3.13518
97020	-15.635	-67.937	5.9049	538	529	38.626	65.1775	13.6954	8.11629	1.97261	1.14692	268.172	461.237	1.21383	1.16405	435.811	454.447	2.52166
97021	-15.652	-67.936	5.4423	509	471	34.9928	69.0735	13.4599	6.81882	1.89051	1.18976	249.139	395.877	1.17694	1.14764	400.189	410.408	2.45994
97022	-15.644	-67.933	76.8996	488	893	133.055	87.6124	6.71153	10.1926	4.91257	1.5219	181.779	586.765	2.8389	1.57321	314.559	567.629	2.68618
97023	-15.602	-67.902	12.3165	463	571	60.3859	89.7065	9.45585	6.3652	2.96567	1.496	192.537	381.684	2.10196	1.38968	271.651	410.886	1.98035
97024	-15.951	-68.388	6.3621	4750	317	30.0305	30.6664	10.5559	10.3371	1.43306	1.46017	221.205	217.098	2.42737	2.47268	130.594	128.201	0.354509
98001	-15.632	-67.839	71.9136	622	700	130.596	162.536	5.36005	4.30673	4.77664	4.79776	146.547	145.902	2.84651	2.84064	245.916	246.423	2.30299
98002	-15.629	-67.834	6.7059	655	369	58.5873	95.549	6.29829	3.86189	3.0014	2.30462	122.943	160.113	1.9937	1.38064	185.083	267.268	2.25255
98003	-15.619	-67.833	13.4523	664	246	45.5423	52.6954	5.40158	4.66834	2.03645	1.11681	120.798	220.271	1.45488	0.687469	169.086	357.834	1.96687
98004	-15.749	-67.828	54.6408	893	619	104.638	107.772	5.91564	5.74358	3.94394	4.00569	156.95	154.53	2.265	2.33166	273.29	265.476	2.67303
98005	-15.662	-67.825	10.4706	658	352	38.2599	81.9496	9.20024	4.29533	1.75544	1.89795	200.52	185.463	1.22894	1.14576	286.426	307.22	2.05893
98006	-15.767	-67.821	44.6688	939	595	91.8557	99.3679	6.47755	5.98785	3.69132	3.82927	161.189	155.382	2.25974	2.22528	263.305	267.382	2.84628
98007	-15.772	-67.811	35.1441	942	345	95.1994	79.5444	3.62397	4.3372	3.84212	2.80481	89.7942	123.003	2.46784	1.62659	139.798	212.1	2.49203
98008	-15.724	-67.809	6.3306	795	345	48.1944	71.0491	7.15851	4.8558	2.46971	1.94748	139.693	177.152	1.68401	1.14105	204.868	302.352	2.16361
98009	-15.703	-67.807	20.421	771	508	97.8577	117.794	5.19121	4.31261	4.17047	3.67104	121.809	138.38	2.9553	2.14987	171.894	236.294	2.01213
98010	-15.666	-67.806	12.0753	704	379	47.309	93.5624	8.01116	4.05077	2.34417	2.3686	161.677	160.01	1.5512	1.40689	244.327	269.389	2.23457
98011	-15.7	-67.806	26.8263	773	483	95.7096	110.937	5.04651	4.35383	4.34233	3.34754	111.231	144.285	3.03073	1.96128	159.367	246.268	2.25061
98012	-15.818	-67.805	9.3825	1174	260	47.1608	45.6654	5.51305	5.69359	2.32357	2.06253	111.897	126.059	1.34272	1.20098	193.637	216.491	3.00948
98013	-15.8	-67.797	7.5456	1026	342	53.1527	62.3764	6.43429	5.48284	2.61901	2.54407	130.584	134.43	1.4598	1.47845	234.279	231.324	3.07131
99001	-16.191	-68.14	42.9174	3549	1137	77.4992	72.4122	14.6711	15.7018	3.26494	2.48216	348.245	458.068	4.31173	3.59122	263.699	316.605	0.790906
99002	-16.174	-68.139	35.9163	3397	1235	81.4038	80.0562	15.1713	15.4267	3.37839	2.66397	365.559	463.593	4.77763	3.78739	258.496	326.082	0.830925
99003	-16.195	-68.133	10.5966	3708	774	51.4402	64.7124	15.0466	11.9606	2.50024	2.2005	309.571	351.739	2.26991	3.20313	340.983	241.638	1.35066
99004	-16.272	-68.123	5.2731	4343	512	30.5292	15.0459	16.7708	34.0291	1.59983	0.731757	320.034	699.686	2.2722	1.14778	225.332	446.078	0.472988
99005	-16.125	-68.091	22.2597	2307	2297	75.0921	109.747	30.5891	20.9299	3.25608	3.34055	705.449	687.612	3.00945	4.5065	763.263	509.708	0.825187
99006	-16.118	-68.079	9.1854	2149	1194	36.7751	33.0857	32.4676	36.0881	1.87862	0.756021	635.574	1579.32	2.64132	0.809308	452.048	1475.33	0.543682
99008	-16.089	-68.044	22.4046	1578	2236	69.3623	68.2576	32.2365	32.7583	3.02878	1.58463	738.252	1411.06	4.53341	1.77372	493.227	1260.62	0.63499
99009	-16.082	-68.037	32.0922	1496	2569	101.032	86.966	25.4276	29.5403	4.32332	2.11562	594.219	1214.3	5.58237	2.49332	460.199	1030.35	0.959628
99010	-16.074	-68.027	6.9525	1403	1653	54.1261	48.7341	30.5398	33.9188	2.64599	1.04007	624.718	1589.32	2.80346	1.14985	589.628	1437.58	1.64187
99011	-16.068	-68.022	8.4627	1362	2158	80.2464	68.7486	26.8922	31.3897	3.98114	1.50716	542.056	1431.83	2.84103	1.67033	759.584	1291.96	2.00418
99012	-16.056	-68.014	25.3143	1272	2526	84.8284	82.3291	29.7777	30.6817	3.96977	1.8477	636.31	1367.1	3.17636	2.07327	795.25	1218.37	2.75352
99013	-16.055	-68.013	8.9244	1266	1592	54.407	52.4366	29.2609	30.3605	2.61109	1.09165	609.708	1458.35	1.7738	1.21292	897.51	1312.53	2.4883
99014	-16.041	-67.971	6.7716	1057	1439	49.129	53.8331	29.2902	26.7308	2.39329	1.07218	601.264	1342.13	1.45783	1.1807	987.085	1218.77	3.00141
99015	-16.036	-67.965	36.6552	969	1260	84.4623	51.1773	14.9179	24.6203	3.35511	0.993399	375.547	1268.37	1.6206	1.08909	777.49	1156.93	4.24292
99016	-16.041	-67.953	5.2047	920	988	30.2373	46.5326	32.6749	21.2324	1.60976	0.878639	613.756	1124.47	0.933162	0.947776	1058.77	1042.44	3.51914
99020	-15.935	-67.838	69.3441	719	948	126.364	80.7131	7.50215	11.7453	4.64617	1.43623	204.039	660.063	2.5736	1.31287	368.355	722.084	3.18437
99021	-15.923	-67.821	56.8971	700	1055	131.401	91.0362	8.02886	11.5888	5.12152	1.60486	205.993	657.379	2.99237	1.44242	352.563	731.408	2.77947
99022	-15.923	-67.798	5.5656	683	916	37.8058	90.804	24.2291	10.0877	1.91408	1.57963	478.558	579.882	1.17534	1.37324	779.347	667.036	2.4783
99023	-15.923	-67.771	70.4304	672	1072	105.043	98.6002	10.2054	10.8722	4.03808	1.7193	265.472	623.51	2.3103	1.51263	464.008	708.701	3.06936
99024	-15.909	-67.758	8.9523	676	993	46.8626	95.9622	21.1896	10.3478	2.28049	1.67082	435.432	594.317	1.2693	1.46172	782.319	679.338	3.17292
99025	-15.904	-67.754	5.2749	667	874	39.7401	91.9034	21.9929	9.50998	2.144	1.58812	407.649	550.336	1.19921	1.35784	728.816	643.668	3.17876
99026	-15.878	-67.745	5.0706	636	853	40.8216	102.519	20.8958	8.32043	2.17822	1.73891	391.604	490.539	1.35768	1.42983	628.277	596.572	2.57398
99027	-15.863	-67.738	30.0042	636	1035	87.3576	108.65	11.8479	9.52597	3.72992	1.86264	277.486	555.662	2.20989	1.58336	468.349	653.672	3.01278
99028	-15.865	-67.737	15.5502	635	947	54.1628	111.323	17.4843	8.50675	2.61987	1.88527	361.468	502.316	1.50469	1.55716	629.367	608.158	2.84806
99029	-15.814	-67.704	6.9921	595	610	26.6608	101.391	22.8801	6.01631	1.43476	1.66036	425.159	367.39	0.896774	1.23916	680.216	492.268	2.24414
99030	-15.793	-67.695	16.2036	554	567	52.748	108.747	10.7492	5.21393	2.49096	1.75644	227.623	322.812	1.81742	1.27502	311.981	444.699	1.98701
100001	-16.214	-68.071	6.5952	3989	359	24.8135	15.0317	14.4679	23.8829	1.2219	0.57678	293.804	622.421	1.04581	0.649745	343.274	552.525	1.32886
100002	-16.189	-68.041	5.1696	3449	613	30.6007	33.3941	20.0322	18.3565	1.60592	1.08604	381.713	564.438	2.29375	1.15384	267.248	531.269	0.529615
100003	-16.197	-68.014	7.5861	3089	1063	49.048	54.0617	21.6726	19.6627	2.37951	1.72704	446.73	615.504	3.08758	1.86671	344.283	569.451	0.567387
100005	-16.209	-67.943	7.2783	1993	917	33.6222	31.5404	27.2736	29.0739	1.71038	0.821105	536.14	1116.79	1.86328	0.985593	492.142	930.404	1.33936
100006	-16.215	-67.911	10.3878	1722	1599	58.1031	57.1041	27.52	28.0015	2.74234	1.4569	583.079	1097.53	3.58435	1.73721	446.106	920.443	0.654807
100007	-16.224	-67.901	46.0791	1603	2381	101.476	100.882	23.4638	23.6018	4.13393	2.77548	575.965	857.87	6.53124	3.15629	364.555	754.366	0.588916
100008	-16.207	-67.853	16.794	1358	981	53.5725	43.6385	18.3116	22.4801	2.31263	0.936487	424.192	1047.53	1.27083	1.14823	771.935	854.361	3.03861
100009	-16.204	-67.836	37.0143	1273	1534	90.5284	68.5948	16.945	22.3632	3.76823	1.54222	407.088	994.67	3.91065	1.85557	392.262	826.701	1.56397
100010	-16.201	-67.818	8.3682	1214	880	48.2666	51.2627	18.2321	17.1665	2.324	1.04057	378.658	845.69	1.27547	1.23329	689.941	713.539	3.21348
100011	-16.2	-67.809	7.7805	1185	843	42.06	51.6468	20.0428	16.3224	2.17854	1.03936	386.956	811.078	1.28348	1.21486	656.808	693.909	2.88324
100012	-16.204	-67.789	5.3163	1147	681	34.9159	48.7515	19.504	13.9688	1.70602	0.968009	399.174	703.506	1.01461	1.09593	671.193	621.392	2.84189
100013	-16.194	-67.75	53.4402	1047	1457	103.801	87.8688	14.0365	16.5815	3.79471	1.82945	383.956	796.416	3.43065	2.07087	424.701	703.569	1.96374
100015	-16.166	-67.728	14.8959	994	924	63.5678	77.2205	14.5357	11.9657	2.84792	1.49889	324.447	616.456	1.98876	1.59706	464.611	578.564	1.97705
100017	-16.142	-67.713	8.1963	960	532	43.082	64.1132	12.3485	8.29782	2.07709	1.19953	256.127	443.506	1.39779	1.16961	380.601	454.851	2.18402
100019	-16.108	-67.713	9.495	915	1068	49.3595	98.7677	21.6372	10.8133	2.32408	1.8718	459.537	570.573	1.83088	1.91585	583.325	557.454	1.71098
100020	-16.088	-67.703	11.556	907	1171	50.8372	105.822	23.0343	11.0658	2.56846	2.00898	455.916	582.883	1.99093	2.06713	588.168	566.486	1.83958
100021	-16.059	-67.69	17.8929	859	1121	81.322	109.821	13.7847	10.2075	3.57459	2.04861	313.602	547.199	2.18996	2.043	511.881	548.702	2.46183
100022	-16.044	-67.672	6.5304	839	836	35.1904	104.142	23.7564	8.0275	1.73348	1.88336	482.266	443.887	1.18704	1.76046	704.275	474.877	2.21145
100024	-16.01	-67.615	60.1596	759	1144	119.414	135.435	9.58012	8.44684	4.40132	2.43646	259.922	469.534	2.60225	2.28882	439.62	499.821	2.64097
100026	-15.982	-67.58	14.7474	833	861	73.6475	110.527	11.6908	7.78993	3.38412	1.98052	254.424	434.734	2.13905	1.82169	402.515	472.638	2.58817
100027	-15.981	-67.577	26.5221	754	738	81.5909	116.297	9.04513	6.34583	3.45808	2.03144	213.413	363.289	2.0335	1.77577	362.921	415.594	2.9883
100028	-15.863	-67.57	7.0353	607	601	48.912	127.346	12.2874	4.71944	2.34459	2.07802	256.334	289.218	1.58372	1.60484	379.487	374.492	2.04811
100029	-15.956	-67.568	11.6649	697	628	45.1942	112.408	13.8956	5.58677	2.14225	1.90673	293.15	329.359	1.34886	1.56149	465.579	402.179	2.68727
100030	-15.958	-67.567	5.6457	707	777	34.41	124.481	22.5806	6.24193	1.71029	2.15275	454.308	360.934	1.08516	1.85766	716.024	418.268	2.52918
100031	-15.909	-67.556	14.4738	651	620	57.0179	122.034	10.8738	5.08053	2.60467	2.02862	238.034	305.626	1.71076	1.6124	362.413	384.519	2.28592
101001	-16.332	-67.967	5.6538	3715	469	37.6416	42.125	12.4596	11.1335	1.90789	1.47635	245.822	317.676	3.69086	3.05429	127.071	153.554	0.259882
101002	-16.333	-67.962	5.3955	3670	810	20.8059	69.4288	38.9313	11.6666	1.0793	2.66695	750.484	303.717	1.61485	5.52904	501.595	146.499	0.44248
101003	-16.31	-67.89	59.9391	2798	1872	109.245	123.73	17.1358	15.1297	4.25784	4.4921	439.659	416.732	6.40814	9.1116	292.129	205.452	0.367621
101004	-16.324	-67.827	10.4679	2138	2203	63.2727	138.586	34.8176	15.8963	3.06641	4.22793	718.43	521.059	6.40696	8.2313	343.845	267.637	0.229122
101005	-16.348	-67.818	13.2678	1933	2124	53.1864	121.218	39.935	17.5222	2.38905	3.36687	889.055	630.852	5.03611	6.34653	421.754	334.671	0.234539
101006	-16.357	-67.809	22.5288	1842	2274	78.0616	132.67	29.1308	17.1402	3.33583	3.67857	681.689	618.174	6.5581	6.93253	346.747	328.019	0.284178
101007	-16.363	-67.802	14.3523	1787	1772	49.2792	90.3121	35.9584	19.6208	2.28265	2.24963	776.292	787.684	3.15185	4.01868	562.21	440.941	0.823736
101008	-16.355	-67.767	11.8377	1619	1698	69.9207	90.246	24.2847	18.8152	3.489	2.14325	486.673	792.255	3.05358	3.72829	556.068	455.437	1.63937
101009	-16.369	-67.748	18.3339	1512	1222	47.2009	77.1902	25.8893	15.831	2.15878	1.7247	566.061	708.531	1.77432	2.84997	688.715	428.777	1.57388
101010	-16.391	-67.681	8.3034	1295	1503	41.5511	108.072	36.1723	13.9074	2.00563	2.35483	749.391	638.264	1.55206	3.67083	968.392	409.444	1.66531
101011	-16.396	-67.672	7.4709	1261	1141	47.8384	90.6847	23.8511	12.5821	2.32576	1.93201	490.591	590.577	1.80257	2.90552	632.986	392.701	1.6514
101013	-16.402	-67.641	5.5953	1199	579	33.425	64.4071	17.3224	8.98969	1.63257	1.30459	354.655	443.819	1.33651	1.7303	433.217	334.624	1.52442
101014	-16.399	-67.635	9.2421	1190	1111	46.4136	95.0613	23.9369	11.6872	2.19578	1.99326	505.971	557.379	1.67361	2.89271	663.836	384.069	1.69439
101015	-16.388	-67.612	50.7015	1163	1737	94.9592	130.3	18.2921	13.3307	3.70837	2.79255	468.4	622.012	3.41312	4.23692	508.918	409.968	1.71803
101016	-16.346	-67.587	31.3569	1102	1014	81.6995	101.478	12.4113	9.99236	3.49344	2.00799	290.258	504.983	2.51454	2.74728	403.255	369.092	2.11497
101017	-16.339	-67.584	22.3704	1092	1139	69.7409	112.97	16.3319	10.0823	3.00799	2.26022	378.658	503.934	2.46912	3.15919	461.298	360.535	1.71822
101018	-16.319	-67.574	17.8029	1071	890	55.9524	104.669	15.9064	8.50301	2.58489	2.02256	344.309	440.037	1.94578	2.69061	457.401	330.781	1.69246
101019	-16.272	-67.571	62.0586	1061	1576	103.811	146.712	15.1814	10.7421	4.0718	2.96457	387.052	531.611	2.62528	4.25897	600.318	370.043	1.89776
101020	-16.288	-67.567	99.0909	1072	1499	122.515	140.766	12.2352	10.6489	4.38714	2.84592	341.681	526.719	2.98172	4.08211	502.73	367.212	2.02919
101021	-16.276	-67.549	56.2266	1011	1514	101.16	152.706	14.9665	9.91449	4.00252	3.01427	378.262	502.278	2.49881	4.22314	605.888	358.501	2.27809
101022	-16.283	-67.524	9.4761	992	1231	44.4653	140.15	27.6845	8.78342	2.04517	2.66878	601.907	461.26	1.37764	3.55785	893.558	345.995	2.06294
101023	-16.295	-67.51	6.048	977	1374	54.8969	150.704	25.0288	9.11722	2.72343	2.88008	504.511	477.07	1.91321	3.87336	718.163	354.731	1.95997
101024	-16.299	-67.496	8.8461	973	1341	57.809	148.127	23.1971	9.05305	2.72403	2.81437	492.286	476.484	1.92679	3.75273	695.975	357.34	1.99393
101025	-16.304	-67.494	5.2506	960	908	28.4571	129.787	31.9077	6.99609	1.42161	2.35087	638.71	386.24	1.06555	2.90111	852.146	312.983	1.78017
101026	-16.305	-67.476	6.1389	973	802	32.3093	116.809	24.8226	6.86594	1.55442	2.1106	515.948	379.987	1.11678	2.56345	718.139	312.86	1.94769
101027	-16.311	-67.467	9.2259	961	1224	47.4726	148.648	25.7833	8.2342	2.25001	2.77868	543.997	440.496	1.70979	3.62679	715.878	337.488	1.79617
101029	-16.325	-68.026	5.8149	4209	529	41.1192	41.5161	12.865	12.742	2.14956	2.16719	246.097	244.095	4.51117	4.54794	117.264	116.316	0.229808
102001	-16.874	-67.708	27.4797	2015	1845	109.915	183.981	16.7858	10.0282	4.58427	3.348	402.463	551.076	6.34607	5.20941	290.731	354.167	0.486483
102004	-16.846	-67.701	5.5773	1937	602	40.837	57.6743	14.7415	10.4379	2.03443	0.874176	295.906	688.648	3.18606	1.29693	188.948	464.172	0.40203
102005	-16.863	-67.7	6.6663	1975	543	39.4839	52.055	13.7525	10.4313	2.0325	0.792706	267.158	684.995	3.10343	1.17262	174.968	463.067	0.427325
102006	-16.85	-67.7	24.5394	1942	1294	90.0567	126.566	14.3687	10.2239	3.5499	2.08356	364.517	621.053	4.64166	3.17743	278.78	407.247	0.571566
102007	-16.915	-67.694	16.8516	2114	1287	69.4353	131.623	18.5352	9.77794	3.06099	2.26457	420.453	568.319	3.87484	3.50133	332.143	367.574	0.551593
102008	-16.94	-67.688	7.7382	2180	1139	60.637	113.132	18.7839	10.0679	3.08927	1.92907	368.696	590.439	3.9245	2.97644	290.228	382.672	0.597823
102009	-16.945	-67.685	5.7042	2196	484	30.7643	47.4281	15.7325	10.2049	1.4903	0.754739	324.768	641.281	2.16909	1.15761	223.135	418.104	0.457721
102010	-16.953	-67.681	15.3477	2219	1504	72.156	150.442	20.8437	9.99718	3.2011	2.73867	469.839	549.171	4.12627	4.27043	364.494	352.189	0.592028
102011	-17.034	-67.67	8.2494	2467	795	44.2657	81.1801	17.9597	9.79304	2.06893	1.42117	384.256	559.399	2.51822	2.21081	315.699	359.597	0.71309
102012	-16.805	-67.671	7.8255	1784	826	36.6605	77.5531	22.531	10.6508	1.80248	1.15969	458.257	712.261	3.13084	1.73192	263.827	476.927	0.342433
102013	-16.978	-67.67	11.0223	2287	1112	51.4552	112.605	21.611	9.87526	2.44845	1.97432	454.165	563.231	3.25528	3.07825	341.598	361.244	0.504367
102014	-16.975	-67.67	5.229	2281	644	27.3311	66.7511	23.5629	9.64778	1.41981	1.11294	453.583	578.646	1.94871	1.7294	330.475	372.384	0.505203
102015	-17.049	-67.663	25.3098	2534	938	62.2871	95.4077	15.0593	9.83149	2.71433	1.72385	345.574	544.131	3.4335	2.70273	273.19	347.057	0.510828
102018	-17.067	-67.652	7.5429	2580	876	41.7967	90.2869	20.9586	9.7024	2.09695	1.63775	417.749	534.881	3.65693	2.56617	239.545	341.365	0.33517
102019	-16.772	-67.65	6.6924	1691	491	27.3903	44.5862	17.9261	11.0124	1.38471	0.613155	354.588	800.776	2.13615	0.894908	229.853	548.659	0.421971
102020	-16.764	-67.644	47.9502	1714	2359	111.826	226.056	21.0954	10.4354	4.22918	4.06637	557.791	580.124	6.16336	6.33267	382.746	372.513	0.440703
102021	-16.764	-67.641	12.2697	1683	1962	53.0921	192.623	36.9547	10.1857	2.69258	3.26832	728.67	600.308	3.4267	5.02688	572.562	390.302	0.491665
102023	-16.742	-67.621	6.2874	1656	2156	46.7231	211.109	46.1441	10.2128	2.47162	3.65758	872.304	589.46	2.98121	5.64707	723.197	381.791	0.670035
102025	-17.099	-67.615	15.0102	2726	1137	74.0671	112.503	15.351	10.1064	3.33019	2.22792	341.422	510.341	4.53055	3.51573	250.963	323.403	0.568575
102026	-16.731	-67.6	28.8477	1579	3008	96.5461	289.33	31.1561	10.3964	4.07064	5.7605	738.95	522.177	9.48521	9.11106	317.125	330.148	0.308992
102027	-17.121	-67.595	25.3827	2809	1133	116.009	109.285	9.76649	10.3674	4.94505	2.21489	229.118	511.539	10.0318	3.51027	112.941	322.768	0.293099
102028	-17.132	-67.59	6.9039	2847	955	46.9668	94.1309	20.3335	10.1454	2.33621	1.87635	408.782	508.967	3.39112	2.95726	281.618	322.934	0.493671
102029	-16.716	-67.593	8.91	1537	1448	36.3579	139.749	39.8262	10.3614	1.75843	2.12905	823.463	680.116	2.0494	3.21599	706.547	450.251	0.823954
102030	-17.142	-67.575	10.2987	2905	707	42.4229	70.2008	16.6655	10.0711	1.95834	1.36223	361.021	519.001	4.21931	2.13877	167.563	330.563	0.223115
102031	-17.141	-67.575	5.5188	2901	817	42.018	79.5501	19.4441	10.2703	2.13792	1.56854	382.148	520.866	3.16361	2.46239	258.25	331.792	0.439977
102032	-16.698	-67.573	22.0347	1487	2986	102.907	282.584	29.0166	10.5668	4.44813	5.37414	671.293	555.624	11.6657	8.4583	255.964	353.026	0.272464
102033	-16.697	-67.569	7.3242	1477	1245	30.0504	116.106	41.4304	10.7229	1.45701	1.68147	854.493	740.422	2.53632	2.51442	490.869	495.145	0.33
102034	-17.17	-67.535	38.1996	3056	1041	99.3423	94.0437	10.4789	11.0693	4.08911	2.02992	254.579	512.827	6.57299	3.25508	158.375	319.808	0.367359
102035	-17.171	-67.528	23.1489	3074	992	92.0013	89.9155	10.7825	11.0326	3.87709	1.93667	255.862	512.22	6.20709	3.10492	159.817	319.493	0.401409
102036	-16.663	-67.521	69.5916	1388	3146	99.4902	302.545	31.6212	10.3985	4.09995	5.82568	767.327	540.023	11.1593	9.1788	281.917	342.746	0.177699
102037	-16.646	-67.518	18.5166	1351	2421	88.905	233.538	27.2313	10.3666	3.87572	3.87866	624.658	624.184	7.3096	5.95041	331.208	406.863	0.36957
102039	-17.179	-67.496	17.8173	3191	875	72.2365	79.2772	12.113	11.0372	3.17664	1.74049	275.448	502.732	4.82643	2.80418	181.294	312.035	0.416205
102040	-17.172	-67.491	50.8995	3263	632	77.3642	60.2305	8.16915	10.493	3.01969	1.30126	209.293	485.684	4.0708	2.08858	155.252	302.598	0.585837
102041	-17.172	-67.482	5.1129	3267	526	42.3078	51.2308	12.4327	10.2673	2.23631	1.09364	235.209	480.961	2.63575	1.74696	199.563	301.094	0.716873
102042	-17.173	-67.482	24.6015	3262	885	85.7264	78.8351	10.3235	11.226	3.63253	1.77645	243.632	498.184	4.03158	2.87637	219.517	307.68	0.711125
102043	-17.183	-67.464	47.1681	3341	904	114.057	78.3749	7.92583	11.5343	5.15556	1.82546	175.345	495.217	8.00487	2.96563	112.931	304.826	0.365919
102044	-16.617	-67.468	6.4791	1252	1015	33.7564	93.3992	30.0684	10.8673	1.59744	1.20756	635.393	840.535	1.98317	1.75024	511.807	579.922	0.70931
102045	-16.613	-67.46	55.7037	1240	2277	111.436	220.599	20.4332	10.3219	4.38025	3.45849	519.833	658.379	4.47429	5.26284	508.908	432.656	0.847151
102046	-16.587	-67.433	20.2284	1189	1947	75.6596	190.584	25.7337	10.2159	3.22089	2.81846	604.491	690.803	5.54584	4.23425	351.074	459.822	0.723086
102047	-17.185	-67.427	61.6032	3486	758	109.368	64.6303	6.93074	11.7282	4.36923	1.54797	173.486	489.673	7.95628	2.51954	95.2707	300.848	0.32041
102048	-16.586	-67.431	45.2745	1181	1739	89.3275	169.005	19.4677	10.2896	3.57997	2.42189	485.758	718.035	3.38487	3.62246	513.756	480.06	1.15349
102049	-17.165	-67.416	33.426	3544	652	86.1664	54.2402	7.56675	12.0206	3.88165	1.30809	167.97	498.437	6.9624	2.13252	93.6459	305.742	0.30328
102050	-17.162	-67.413	5.4828	3560	391	43.6424	33.9652	8.95919	11.5118	2.25324	0.785745	173.528	497.617	2.79125	1.27007	140.081	307.857	0.591224
102051	-16.578	-67.416	22.599	1160	1612	67.0089	155.049	24.0565	10.3967	2.87605	2.16073	560.49	746.043	2.39524	3.21243	673.002	501.8	1.76158
102052	-17.133	-67.395	26.6814	3725	881	87.6843	83.3993	10.0474	10.5636	4.10283	2.30765	214.73	381.774	5.84596	3.81239	150.702	231.089	0.600348
102053	-17.139	-67.394	19.1439	3691	869	92.0619	82.168	9.4393	10.5759	4.07783	2.23936	213.103	388.057	7.64745	3.69649	113.633	235.088	0.340443
102054	-16.537	-67.384	53.757	1080	1355	90.8362	129.871	14.917	10.4334	3.78006	1.69188	358.46	800.883	2.95401	2.45616	458.698	551.675	1.58931
102055	-17.015	-67.38	14.2146	4502	836	76.2466	82.6131	10.9644	10.1195	3.59652	3.60277	232.447	232.044	6.46905	6.40781	129.231	130.466	0.365434
102056	-16.522	-67.371	5.5764	1050	550	33.8071	55.159	16.2688	9.97117	1.7435	0.631165	315.457	871.404	1.35205	0.898495	406.791	612.135	1.66647
102057	-17.044	-67.361	14.4234	4308	657	60.6801	87.3479	10.8273	7.52165	2.68653	3.24171	244.554	202.671	4.63288	5.59245	141.812	117.48	0.326413
102058	-17.098	-67.361	35.2908	3985	864	96.4322	103.618	8.95967	8.33831	4.1788	3.44417	206.758	250.859	7.4206	5.82812	116.433	148.247	0.343895
103002	-16.695	-67.369	33.6618	1567	2261	79.1821	116.481	28.5544	19.4109	3.2822	3.03213	688.868	745.681	7.33748	5.80926	308.144	389.206	0.414387
103003	-16.716	-67.36	31.6188	1851	1612	86.0621	76.3835	18.7307	21.104	3.46117	1.83901	465.739	876.559	3.91647	3.52822	411.595	456.887	0.995035
103005	-16.649	-67.35	28.7721	1232	1720	75.8736	77.3596	22.6693	22.2338	3.16195	1.63589	543.967	1051.41	3.715	2.99579	462.988	574.139	1.10283
103006	-16.667	-67.347	46.8432	1291	1961	116.96	87.1917	16.7665	22.4907	4.99303	1.93893	392.747	1011.38	4.49064	3.62844	436.686	540.453	1.40515
103007	-16.636	-67.341	9.0963	1248	1511	46.8649	65.2813	32.2416	23.146	2.44792	1.34747	617.259	1121.36	1.80086	2.44442	839.042	618.142	2.11774
103008	-16.62	-67.334	8.28	1181	1595	51.864	76.0711	30.7535	20.9672	2.54056	1.54632	627.815	1031.48	1.97314	2.73539	808.358	583.098	1.99796
103009	-16.817	-67.326	24.5151	2938	2069	93.1302	134.671	22.2162	15.3634	4.06414	5.12897	509.087	403.395	8.67873	9.95557	238.399	207.823	0.222626
103010	-16.851	-67.318	38.5245	3293	1786	105.255	116.175	16.9684	15.3733	4.31756	4.63897	413.66	384.999	7.85297	9.00522	227.43	198.329	0.256691
103011	-16.935	-67.332	6.156	4609	366	36.5128	41.5334	10.0239	8.8122	1.8442	2.05198	198.46	178.364	3.54765	3.95158	103.167	92.6213	0.263501
104001	-16.922	-67.277	5.7906	3307	972	43.4012	47.2466	22.3957	20.5729	2.31283	2.0493	420.264	474.308	4.86434	4.68389	199.821	207.52	0.260076
104002	-16.9	-67.277	5.5161	2997	604	27.8075	26.2203	21.7208	23.0356	1.52354	0.887493	396.445	680.569	2.82171	1.94435	214.054	310.644	0.285196
104003	-16.856	-67.262	15.3432	2374	1025	40.2179	51.4802	25.4862	19.9106	1.89974	1.56192	539.549	656.245	3.21083	3.20325	319.232	319.988	0.389314
104004	-16.885	-67.261	13.599	2674	916	42.6778	39.5796	21.4631	23.1432	2.04012	1.28494	448.993	712.873	3.55483	2.74942	257.678	333.161	0.326245
104005	-16.854	-67.259	8.7417	2345	960	45.6031	47.4562	21.0512	20.2292	2.16409	1.40433	443.605	683.601	2.6894	2.82938	356.957	339.297	0.587071
104006	-16.835	-67.244	22.8438	2131	1143	66.4564	58.2455	17.1992	19.6238	2.73576	1.66707	417.799	685.633	2.93305	3.25608	389.696	351.035	0.850049
104007	-16.819	-67.235	37.5822	1989	1542	77.6769	79.349	19.8515	19.4331	3.46109	2.29829	445.525	670.934	4.31538	4.47517	357.327	344.568	0.929945
104008	-16.771	-67.208	5.6034	1665	945	40.8102	55.3433	23.156	17.0752	2.10579	1.34304	448.763	703.63	1.48136	2.05801	637.926	459.182	2.05906
104009	-16.793	-67.205	48.591	1713	914	74.6134	49.6748	12.2498	18.3997	2.94919	1.22574	309.916	745.67	2.64699	1.93578	345.297	472.162	1.33951
104010	-16.788	-67.203	38.052	1689	1300	82.9844	69.8409	15.6656	18.6137	3.2597	1.79968	398.81	722.351	2.8999	3.04856	448.292	426.43	1.37027
104011	-16.758	-67.202	36.3546	1616	1235	75.6264	77.3635	16.3303	15.9636	3.27813	1.89871	376.739	650.441	2.77622	2.97556	444.849	415.048	1.56996
104012	-16.739	-67.194	22.5657	1555	741	52.685	56.1757	14.0647	13.1908	2.25335	1.25613	328.843	589.909	1.49277	1.62171	496.393	456.925	2.18697
104013	-16.718	-67.173	25.3566	1484	1023	64.9391	77.2905	15.7532	13.2358	2.67621	1.75723	382.257	582.166	2.17544	2.39011	470.25	428.013	1.66663
104014	-16.705	-67.161	15.138	1410	822	52.0972	66.638	15.7782	12.3353	2.47068	1.4314	332.702	574.262	1.6779	1.69654	489.899	484.516	2.18461
104015	-16.702	-67.157	5.6709	1391	578	38.7334	52.6076	14.9225	10.987	2.01077	1.08392	287.452	533.249	1.43072	1.1566	403.992	499.741	2.04647
104016	-16.701	-67.156	33.5511	1403	1032	64.4725	79.1894	16.0068	13.032	2.67202	1.74852	386.224	590.215	1.95462	2.2372	527.981	461.29	1.93586
104017	-16.686	-67.152	10.899	1388	953	55.1442	75.7156	17.282	12.5866	2.56452	1.65181	371.61	576.944	1.82228	2.05019	522.97	464.834	2.02659
104018	-16.944	-67.284	6.4134	3907	442	36.7998	37.1861	12.0109	11.8862	1.83586	1.85271	240.759	238.57	4.20701	4.24553	105.063	104.109	0.191296

## Sheet: Erosion Rate Catchment Stats
Sample Name	Source	Lithologic Classification	Latitude (WGS 1984)	Longitude (WGS 1984)	Drainage Area (km²)	10Be Concentration (atoms/g)	1σ Uncertainty 10Be Concentration (atoms/g)	Erosion Rate (m/Myr)	Erosion Rate Uncertainty (1σ external)	Production Rate Weighted Elevation (m)	Outlet Elevation (m)	Mean Elevation (m)	Max Elevation (m)	Mean ksn (θref = 0.3)	1SE ksn (θref = 0.3)	1 Std. deviation ksn (θref = 0.3)	Mean ksn (θref = 0.5)	1SE ksn (θref = 0.5)	1 Std. deviation ksn (θref = 0.5)	Mean ksnQ (θref = 0.5)	1SE ksnQ (θref = 0.5)	1 Std. Deviation ksnQ (θref = 0.5)	Mean Gradient (m/m)	Mean Rainfall (m/yr)	1 SE Rainfall (m/yr)	1 Std. Deviation Rainfall (m/yr)	Minimum Rainfall (m/yr)	Maximum Rainfall (m/yr)	Mean Relief (m)
'BOL-14'	(43)	O	-15.3111	-68.2374	431.915	52986.1	7052.76	203	31.4	2660.5	589	2214.04	4367	18.115	0.430607	9.35518	423.508	10.9343	237.554	450.166	12.7773	277.594	0.605758	1.72194	0.001603	1.11048	0.213	3.824	1379.87
'BOL-43'	(43)	O	-16.3228	-67.4329	415.95	37705.1	2260.5	256	25.4	2438.53	962	2161.53	4276	18.2455	0.512514	9.87171	411.071	10.6849	205.806	495.906	12.5251	241.251	0.547053	1.63952	0.00067556	0.459265	0.427	2.747	1343
'BOL-17'	(43)	O	-15.4015	-68.1539	248.256	34540.4	2350.92	187	19.5	1751.1	575	1539.9	3329	12.2692	0.528502	8.6196	273.814	10.3494	168.794	467.83	16.9468	276.395	0.566463	3.19107	0.00134602	0.706938	1.153	4.347	1108.79
'BOL-34'	(43)	Si+O	-16.7999	-67.2133	177.321	51629.8	4521	330	39	3532.89	1762	3343.44	5026	22.3376	0.647475	8.58973	511.53	18.4425	244.668	354.515	14.3272	190.071	0.590255	0.6527	0.00104565	0.464134	0.158	2.089	1434.96
'BOL-40'	(43)	O	-16.4188	-67.4855	152.87	43763.3	2893.44	272	28	2826.92	1168	2520.87	4276	20.4557	0.781199	9.2102	464.772	19.118	225.398	478.417	17.4138	205.306	0.599489	1.40866	0.00150099	0.61861	0.427	2.15	1441.69
'BOL-25'	(43)	O	-16.0407	-67.6268	146.222	48193.9	3074.28	157	15.9	2013.81	841	1904.57	3304	15.4749	0.834845	10.3265	348.12	22.3852	276.89	588.139	37.8696	468.421	0.652524	2.8983	0.000802552	0.323488	1.592	3.38	1282.32
'BOL-16'	(43)	O	-15.3782	-68.1669	119.798	93132.6	7143.18	78.9	8.72	1995.27	586	1675.96	3556	12.068	0.701182	8.26681	279.057	12.8615	151.635	377.666	17.4113	205.277	0.585237	2.47565	0.00268058	0.977984	0.752	4.347	1107.11
'BOL-39'	(43)	O	-16.4287	-67.4673	69.1236	73421	3435.96	117	10.8	2241.8	1273	2109.42	3674	15.3817	0.987127	7.58226	330.693	16.4798	126.584	416.819	20.2999	155.926	0.510576	1.70379	0.000793823	0.219996	1.048	1.96	1205.08
'BOL-33'	(43)	O+Si(-)	-16.808	-67.1959	43.596	63203.6	4249.74	179	18.6	2732.84	1860	2660.64	3685	16.0963	0.74055	4.79932	331.973	15.2672	98.9426	372.155	17.8919	115.953	0.471654	1.3035	0.000769592	0.16938	0.744	1.621	1259.61
'BOL-26'	(43)	O	-16.2803	-67.6518	40.3254	40417.7	2350.92	228	22.4	2356.94	1495	2229.93	3575	13.8041	0.864993	5.40188	292.773	14.4473	90.2233	432.467	19.9187	124.392	0.518132	2.24234	0.000918015	0.19432	1.428	2.925	1236.82
'BOL-05'	(43)	Si+Dv(-)	-15.713	-68.672	30.4353	27758.9	2170.08	688	76.5	3799.47	2392	3665.16	4992	25.2128	1.08704	5.85389	553.792	41.6483	224.283	429.516	32.2154	173.485	0.573089	0.630509	0.000350739	0.0644988	0.39	0.73	1641.37
'BOL-06'	(43)	Dv	-15.669	-68.679	30.0798	119354	7324.02	200	20	4301.13	2891	4195.34	5151	21.3166	1.82717	10.0078	482.626	49.2372	269.683	357.827	39.2318	214.882	0.519295	0.629563	0.000894792	0.163583	0.39	0.943	1406.08
'BOL-09'	(43)	O	-15.4051	-68.5431	26.2386	34450	2803.02	323	36.7	2725.64	1185	2530.34	3813	27.4989	1.43735	7.04156	582.65	38.6923	189.553	550.206	36.2995	177.83	0.631346	0.986908	0.00188521	0.321891	0.599	2.001	1854.68
'BOL-36'	(43)	O+Si	-16.7518	-67.2284	21.1077	68538.4	2983.86	180	16.3	2898.59	1910	2795.93	3795	20.524	1.08072	4.71075	408.778	16.3722	71.3648	480.36	19.3324	84.2679	0.665632	1.47183	0.00146111	0.22376	1.283	2.233	1463.67
'BOL-03'	(43)	Si	-15.7645	-68.647	16.1406	34902.1	3345.54	577	71.7	3911.74	2666	3804.11	4842	25.0359	2.81421	9.7487	572.615	83.8418	290.436	467.221	69.6128	241.146	0.523634	0.70661	0.000831377	0.111336	0.535	0.797	1556.44
'BOL-35'	(43)	O+Si	-16.7783	-67.2212	3.537	84452.3	3074.28	147	13.2	2801.47	2049	2738.09	3451	23.6576	1.59872	2.76906	412.202	27.9572	48.4233	587.248	35.6997	61.8337	0.724783	2.04674	0.00286575	0.179653	1.283	2.089	1384.64
'N05'	(44)	NgPg+Pz(-)	-15.5051	-67.1689	204.694	46204.6	3164.7	94.1	9.87	1091.67	556	1042.88	1773	6.51915	0.225085	3.487	143.293	5.0192	77.7572	172.473	6.18658	95.8421	0.291792	1.54908	0.000496824	0.236938	0.859	1.891	706.064
'N02'	(44)	NgPg+Pz(-)+K(-)	-15.1614	-67.0398	46.6443	4701.84	542.52	746	104	670.252	250	633.053	1195	6.30118	0.653623	4.89127	134.127	11.937	89.3285	157.89	13.7612	102.979	0.344663	1.60591	0.000993429	0.226159	1.316	1.925	681.226
'N06'	(44)	Dv+Pz+Mz	-15.6794	-67.427	33.9093	49459.7	1898.82	108	9.52	1434.37	863	1396.29	1959	10.2263	0.470797	2.90219	211.824	10.3627	63.8797	293.441	14.5904	89.9413	0.428772	2.28993	0.00138401	0.268643	1.899	2.693	880.996
'S09'	(44)	NgPg+Carb	-19.7883	-63.2287	153.122	14105.5	1175.46	345	39.6	1163.05	815.304	1144.33	1833.41	3.49041	0.0941831	1.30843	76.5182	2.56719	35.6645	56.64	1.88056	26.1256	0.362717	0.528826	0.000215531	0.0860334	0.388	0.696	598.143
'S08'	(44)	NgPg+Carb	-19.5212	-63.2503	130.183	14738.5	1175.46	319	35.9	1115.54	829.666	1102.99	1701.63	2.78272	0.0798544	1.04423	63.2036	2.81916	36.8653	53.372	2.39895	31.3703	0.332932	0.793211	0.000466688	0.171768	0.522	1.053	519.157
'S13'	(44)	NgPg	-19.8002	-63.9393	51.3655	9403.68	813.78	606	71	1426.93	1129.53	1400.17	2192.5	4.06269	0.518518	3.94892	82.6436	8.52801	64.9474	70.7215	7.31358	55.6986	0.398727	0.744818	0.000456818	0.105613	0.379	0.981	568.534
'S16'	(44)	NgPg+K	-19.1998	-63.6504	47.0669	2441.34	452.1	1680	338	867.109	588.686	851.128	1461.4	4.16851	0.313622	2.36779	87.3408	6.73273	50.831	83.6001	6.6397	50.1286	0.369989	0.811028	0.00060507	0.133906	0.636	1.085	553.38
'S11'	(44)	NgPg+Tr	-19.9298	-63.6815	22.0079	10307.9	994.62	531	66.3	1360.89	1005.83	1331.2	1890.73	5.16868	0.612647	3.06323	100.046	9.7923	48.9615	86.4114	8.13023	40.6512	0.455336	0.759697	0.000237188	0.0358938	0.535	0.791	761.488
'S03'	(44)	NgPg+K+Pz	-19.7871	-64.0318	4.89918	8680.32	452.1	705	66.7	1549.88	1224.02	1536.13	1888.06	7.62142	1.48186	3.31355	141.041	20.8763	46.6807	113.536	16.8051	37.5773	0.461789	0.634125	0.000826499	0.0590122	0.517	0.699	617.786
'S01'	(44)	NgPg+Pz	-19.7899	-63.2622	3.96701	18897.8	1989.24	250	33	1123.13	893.883	1113.48	1398.18	2.80729	0.607786	1.35905	52.8733	12.8805	28.8016	39.4654	9.44199	21.1129	0.637561	0.545004	5.93804e-08	3.81516e-06	0.545	0.545	494.997
'122'	(45)	Ng	-17.2297	-68.0686	300.622	2.20617e+06	66300.2	10	0.873	4189.39	3899	4177.91	4748	2.81258	0.0662241	1.3442	65.9354	1.79158	36.365	42.1618	1.17234	23.7958	0.125478	0.443285	0.000209098	0.120848	0.256	0.66	271.18
'25-4'	(45)	NgPg+Pz(-)	-17.3662	-67.5615	177.216	2.68132e+06	80489.9	7.74	0.68	4076.12	3817	4070.02	4516	3.00593	0.104633	1.55899	67.6996	2.47857	36.9299	39.6086	1.44386	21.513	0.150515	0.368912	0.000248663	0.110342	0.203	0.57	310.913
'25-2'	(45)	Si+Dv	-17.2831	-67.309	111.297	1.93842e+06	62111	12.4	1.08	4358.75	4079	4351.22	4700	2.9272	0.136846	1.70371	68.5747	3.30044	41.0901	36.6629	1.76854	22.0181	0.163328	0.292384	0.0001702	0.0598523	0.21	0.454	333.85
'24-6'	(45)	Dv	-17.3847	-67.6353	104.048	4.10926e+06	123333	5.03	0.45	4117.18	3777	4103.25	4647	4.20035	0.147032	1.67643	98.5324	3.61547	41.2227	45.9931	1.66047	18.9322	0.181717	0.231634	0.000156447	0.0531939	0.179	0.429	424.288
'25-3'	(45)	Si+Dv	-17.3304	-67.3922	78.0831	5.687e+06	216146	3.65	0.346	4180.39	4047	4175.68	4527	1.63042	0.119679	1.30005	35.6299	2.37123	25.7582	20.9684	1.35363	14.7041	0.103127	0.376989	0.000170548	0.0502348	0.299	0.481	223.439
'22-3'	(45)	Ng	-16.7777	-68.1906	64.0611	1.59215e+06	47875.5	13.3	1.15	4092.55	3924	4088.54	4408	1.87877	0.0908701	0.866845	43.9139	2.16957	20.6964	26.0625	1.22948	11.7285	0.128167	0.371826	0.000287696	0.0767556	0.26	0.551	208.752
'24-3'	(45)	Dv+Ng	-17.2678	-67.8591	38.475	1.36464e+06	90219.8	18.2	1.91	4415.44	3854	4396.68	4817	7.11057	0.507031	3.43885	160.329	10.2351	69.418	78.0796	5.07414	34.4145	0.304103	0.229051	0.000318657	0.0658858	0.178	0.654	612.369
'24-1'	(45)	Dv+Ng	-17.106	-67.9911	37.1502	4.60045e+06	138193	4.58	0.413	4179.38	3881	4169.79	4488	3.45245	0.225526	1.52959	83.4923	5.29765	35.9304	61.1963	3.89653	26.4275	0.198438	0.540434	0.000318282	0.0646653	0.317	0.646	297.745
'24-4'	(45)	Si	-17.2941	-67.8099	30.7764	954914	31660.3	25.7	2.23	4368.01	3894	4349.14	4781	5.46342	0.353161	2.11896	133.969	6.73021	40.3813	58.2373	2.95736	17.7442	0.327212	0.240989	0.000385928	0.0713664	0.178	0.365	561.734
'24-5'	(45)	Si	-17.384	-67.6443	31.8105	3.11738e+06	93640.7	7.1	0.625	4223.3	3782	4195.23	4742	4.51215	0.245437	1.55228	118.201	6.08857	38.5075	60.8447	2.99212	18.9238	0.192642	0.238687	0.000305832	0.0574972	0.179	0.399	423.392
'24-2'	(45)	Dv+Ng	-17.1233	-67.9637	26.2944	4.84299e+06	145357	4.18	0.378	4104.6	3868	4097.69	4429	2.90589	0.177029	1.00143	69.7076	4.4493	25.1691	42.8134	2.7007	15.2775	0.17707	0.471551	0.000491474	0.0840061	0.36	0.594	271.786
'19-1'	(45)	Ng	-16.9152	-68.1612	14.4855	2.64517e+06	79465.2	7.65	0.672	4031.41	3949	4029.93	4309	1.44506	0.130164	0.567374	28.8519	2.51639	10.9687	19.0695	1.67918	7.31938	0.0959925	0.42893	0.000147873	0.0187601	0.41	0.457	211.057
'18-7'	(45)	Q+Ng	-16.6832	-68.2745	13.0041	4.76508e+06	142987	3.91	0.356	3951.97	3872	3950.91	4048	1.13676	0.123566	0.592604	24.699	2.36825	11.3577	15.8046	1.47685	7.08271	0.0512004	0.449572	0.000862629	0.103691	0.325	0.854	100.808
'RG-02'	(46)	NgPg+Carb	-19.0936	-63.5409	648.743	8294.33	1341.24	527	94.9	992.215	640.043	973.463	1730.78	1.92136	0.0523826	1.59057	47.3897	2.11068	64.0896	38.0647	1.69886	51.585	0.234385	0.687251	0.000202807	0.166632	0.364	1.106	396.306
'RG-31'	(46)	Dv+Carb	-18.0953	-64.5863	629.591	199752	6098.24	41.9	3.58	2183.95	1351.86	2085.6	3340.48	7.84558	0.186692	4.87906	179.731	3.64971	95.3825	106.616	2.39722	62.6495	0.347184	0.336957	0.000129935	0.105171	0.149	0.693	742.991
'RG-24'	(46)	O+Si	-18.9361	-65.1142	301.087	313982	21712.5	39	4.13	2856.34	1965.34	2815.55	3522.91	6.71946	0.200384	3.67309	171.883	6.1273	112.315	142.732	5.0849	93.2078	0.357165	0.719638	0.000354759	0.198572	0.369	1.28	582.244
'RG-20'	(46)	Si+Dv	-19.0853	-64.7235	239.189	597617	12772.2	20.9	1.73	2915.51	2379.48	2873.32	3783.94	4.51666	0.117194	2.05005	107.602	2.79085	48.8199	92.813	2.45134	42.8809	0.358285	0.710018	0.000270492	0.134947	0.46	1.172	600.241
'RG-21'	(46)	Dv+Si+O	-19.0534	-64.7751	237.5	864232	18479.8	14.9	1.24	2993.35	2367.76	2961.15	3761.49	5.35916	0.165868	2.68992	136.016	5.49741	89.1529	103.622	4.24398	68.8258	0.353255	0.564403	0.000163603	0.0813321	0.446	0.775	592.986
'RG-13'	(46)	Dv+Carb	-19.1536	-64.3018	223.186	616065	21620.4	16.7	1.47	2571.71	2057.9	2527.47	3441.32	5.12753	0.243319	3.98331	117.76	5.53949	90.6854	99.9936	4.35025	71.2166	0.324642	0.835986	0.000366873	0.176802	0.535	1.14	619.652
'RG-55'	(46)	Si+O(-)+Nv(-)	-18.6444	-66.3368	117.751	305352	10449.3	67.8	5.87	3913.6	3358.5	3895.23	4493.35	6.13745	0.349564	3.89258	144.991	7.75589	86.366	92.4022	5.32297	59.2741	0.360713	0.375039	0.000262372	0.0918413	0.263	0.569	592.376
'RG-10'	(46)	NgPg+Carb	-19.6627	-64.0384	42.4887	9620.29	1404.36	608	101	1474.39	1175.04	1459.08	1921.31	3.5746	0.215877	1.60098	74.1398	3.88441	28.8075	61.6234	3.36443	24.9513	0.511476	0.831777	0.000882909	0.185648	0.517	1.17	609.964
'RG-14'	(46)	Si	-18.8105	-64.3203	21.683	20860.8	3112.23	441	74.6	2283.36	1094.29	2134.75	3234.32	22.0536	1.71015	8.0213	473.205	39.995	187.593	329.674	28.3476	132.962	0.534645	0.491502	0.000465523	0.0699261	0.426	0.7	1546.64
'PIL-18-04'	this study	Tr (plutonic) + O	-13.0323	-71.5408	5.652	20933.4	2271.1	289	38.8	1678.42	1179	1645.97	2301	10.5848	0.787647	2.08392	195.276	15.4063	40.7612	283.607	24.288	64.26	0.596867	2.16968	0.00385802	0.305734	1.999	3.179	1022.22
'MAR-18-02'	this study	NP + O	-13.5039	-70.9374	26.2116	23548.7	2364.67	634	81	3345.17	1765	3168.39	4378	29.3759	1.34921	6.60977	608.024	32.0371	156.949	483.884	26.9957	132.251	0.708646	0.694454	0.00104989	0.179172	0.525	0.982	1830.13
'MAR-18-04'	this study	Dv (plutonic)	-13.3959	-70.8811	6.8211	13931.6	1771.91	508	76.1	1938.47	1138	1852.59	2714	19.3874	1.07237	2.62676	364.988	17.6325	43.1906	622.281	22.4107	54.8949	0.631285	2.98115	0.00426786	0.371549	2.734	3.759	1469.19
'MAR-18-06'	this study	Dv (plutonic)	-13.3608	-70.8266	11.6658	10263.7	1323.74	597	90.3	1677.63	907	1592.86	2685	11.9101	0.909657	3.15115	261.156	19.0498	65.9906	422.22	30.1449	104.425	0.602917	2.82847	0.00632227	0.719796	2.519	4.778	1255.4
'MAR-18-07'	this study	Dv (plutonic) + NP	-13.3359	-70.8148	9.4824	8839.77	1172.59	581	89.8	1374.94	838	1329.37	2022	10.5527	1.30084	4.11363	212.201	19.4275	61.4352	453.828	39.1258	123.727	0.51362	4.68744	0.00540231	0.55452	2.519	5.115	1050.19
'GAB-18-07'	this study	J (plutonic)	-13.7148	-70.4751	3.2769	40052.8	3437.85	370	43.2	3330.85	2136	3219.54	4175	36.3103	3.13277	6.26554	669.217	55.6772	111.354	456.679	39.5165	79.033	0.731485	0.482873	0.00113536	0.0685083	0.37	0.688	1883.53
